# Supplementary material for: Postnatal expansion of mesenteric lymph node stromal cells towards reticular and CD34+ stromal cell subsets
Source: Nat Commun. 2022 Nov 24;13:7227. doi: 10.1038/s41467-022-34868-4 (PMC9700677; doi:10.1038/s41467-022-34868-4)
Supplement: Supplementary file 6 — Supplementary Data 4 [file 41467_2022_34868_MOESM6_ESM.xlsx]

## Sheet: Sheet1
Supplementary Data 4: Accessible chromatin loci in non-endothelial SC. CD45-CD24-CD31-Pdpn+ SCs were isolated from mLNs and pLNs of GF or SPF mice. ATAC-seq analysis was performed. DARs were identified in colonization- (SPF vs. GF) and location-dependent (mLN vs. pLN) pairwise comparisons.
Sample_ID	Reads per Sample	% uniquely mapped reads	% uniquely mapped reads in peak reagions
mLN_GF_1	26473296	85.81	40.52
mLN_GF_2	26131550	87.41	45.29
mLN_GF_3	25158207	85.39	41.14
mLN_SPF_1	41775336	85.91	38.21
mLN_SPF_2	26513516	84.04	43.65
mLN_SPF_3	24418011	85.27	37.89
pLN_GF_1	24978870	87.06	46.75
pLN_GF_2	24765533	86.54	43.22
pLN_GF_3	30595211	86.75	40.61
pLN_SPF_1	42523831	84.83	39.01
pLN_SPF_2	39669183	86.33	43.64
pLN_SPF_3	25669176	86.34	44.74
