# Supplementary material for: Postnatal expansion of mesenteric lymph node stromal cells towards reticular and CD34+ stromal cell subsets
Source: Nat Commun. 2022 Nov 24;13:7227. doi: 10.1038/s41467-022-34868-4 (PMC9700677; doi:10.1038/s41467-022-34868-4)
Supplement: Supplementary file 9 — Source Data [file 41467_2022_34868_MOESM9_ESM.xlsx]

## Sheet: Figure 4a
	chr	start	end	n	width	areaStat	meanDiff	group1.mean	group2.mean	direction	nearest_tss	distance_to_nearest_tss	nearest_gene_id	nearest_gene_name	nearest_gene_desc	preceding_tss	following_tss
25244	chr1	184726509	184728400	64	1892	-8966491009	-0,615945703	0,132987177	0,74893288	hypo	ENSMUST00000174257[chr1;184732451;-]	4050	ENSMUSG00000039377	Hlx	H2.0-like homeobox [Source:MGI Symbol;Acc:MGI:96109]	ENSMUST00000158432[chr1;184580206;184580206;-]	ENSMUST00000174257[chr1;184732451;184732451;-]
26420	chr10	108067438	108069427	46	1990	-6744453463	-0,452342605	0,359856127	0,812198732	hypo	ENSMUST00000070663[chr10;108162399;+]	92971	ENSMUSG00000019907	Ppp1r12a	protein phosphatase 1, regulatory (inhibitor) subunit 12A [Source:MGI Symbol;Acc:MGI:1309528]	ENSMUST00000070663[chr10;108162399;108162399;+]	ENSMUST00000147593[chr10;108636964;108636964;-]
26912	chr11	19007297	19011685	90	4389	-6621256982	-0,496121699	0,182989822	0,679111521	hypo	ENSMUST00000143706[chr11;19009129;+]	0	ENSMUSG00000084085	Gm16140	predicted gene 16140 [Source:MGI Symbol;Acc:MGI:3802123]	ENSMUST00000152073[chr11;19013816;19013816;+]	ENSMUST00000118661[chr11;19012002;19012002;-]
1504	chr1	184715575	184718978	91	3404	6466314065	0,305467665	0,584975405	0,279507741	hyper	ENSMUST00000172500[chr1;184712496;+]	3078	ENSMUSG00000092578	4930488B22Rik	RIKEN cDNA 4930488B22 gene [Source:MGI Symbol;Acc:MGI:1922221]	ENSMUST00000158432[chr1;184580206;184580206;-]	ENSMUST00000172500[chr1;184712496;184712496;+]
19694	chr6	143498579	143501433	69	2855	6370534886	0,378224107	0,718861778	0,340637672	hyper	ENSMUST00000104053[chr6;143465397;-]	33181	ENSMUSG00000077241	Gm23272	predicted gene, 23272 [Source:MGI Symbol;Acc:MGI:5453049]	ENSMUST00000104053[chr6;143465397;143465397;-]	ENSMUST00000132321[chr6;143535508;143535508;-]
14039	chr3	55782557	55784417	66	1861	5478103363	0,369971544	0,666925871	0,296954327	hyper	ENSMUST00000075422[chr3;55782509;+]	47	ENSMUSG00000056947	Mab21l1	mab-21-like 1 (C. elegans) [Source:MGI Symbol;Acc:MGI:1333773]	ENSMUST00000179544[chr3;55472210;55472210;-]	ENSMUST00000075422[chr3;55782509;55782509;+]
4717	chr12	54064379	54066008	44	1630	5097017555	0,375325961	0,646766246	0,271440285	hyper	ENSMUST00000039516[chr12;54203860;-]	137851	ENSMUSG00000035105	Egln3	egl-9 family hypoxia-inducible factor 3 [Source:MGI Symbol;Acc:MGI:1932288]	ENSMUST00000082671[chr12;54239237;54239237;+]	ENSMUST00000039516[chr12;54203860;54203860;-]
15216	chr4	9082617	9084255	35	1639	4861506833	0,489584241	0,791081372	0,301497131	hyper	ENSMUST00000082782[chr4;9210002;+]	125746	ENSMUSG00000075958	Gm23423	predicted gene, 23423 [Source:MGI Symbol;Acc:MGI:5453200]	ENSMUST00000082782[chr4;9210002;9210002;+]	ENSMUST00000119493[chr4;8941258;8941258;+]
18023	chr5	128635590	128637777	37	2188	4822387438	0,431484412	0,812652679	0,381168267	hyper	ENSMUST00000117102[chr5;128601105;+]	34484	ENSMUSG00000081683	Fzd10	frizzled homolog 10 (Drosophila) [Source:MGI Symbol;Acc:MGI:2136761]	ENSMUST00000134673[chr5;128600693;128600693;-]	ENSMUST00000117102[chr5;128601105;128601105;+]
11616	chr19	43618961	43620927	40	1967	4738329484	0,551982295	0,710494902	0,158512607	hyper	ENSMUST00000175130[chr19;43622445;+]	1517	ENSMUSG00000092871	Gm22646	predicted gene, 22646 [Source:MGI Symbol;Acc:MGI:5452423]	ENSMUST00000175130[chr19;43622445;43622445;+]	ENSMUST00000057178[chr19;43612324;43612324;+]
32856	chr16	55904814	55906399	51	1586	-4520010862	-0,364264619	0,301923669	0,666188288	hypo	ENSMUST00000099705[chr16;55895279;-]	9534	ENSMUSG00000075033	Nxpe3	neurexophilin and PC-esterase domain family, member 3 [Source:MGI Symbol;Acc:MGI:2686598]	ENSMUST00000099705[chr16;55895279;55895279;-]	ENSMUST00000117468[chr16;55934233;55934233;-]
10209	chr17	85292876	85294962	43	2087	4261592466	0,357496267	0,761782339	0,404286072	hyper	ENSMUST00000095188[chr17;85090725;+]	202150	ENSMUSG00000071037	Camkmt	calmodulin-lysine N-methyltransferase [Source:MGI Symbol;Acc:MGI:1920832]	ENSMUST00000171795[chr17;85090267;85090267;-]	ENSMUST00000095188[chr17;85090725;85090725;+]
38080	chr3	99234432	99235489	25	1058	-416223636	-0,648314739	0,119235155	0,767549895	hypo	ENSMUST00000151606[chr3;99240380;+]	4890	ENSMUSG00000027868	Tbx15	T-box 15 [Source:MGI Symbol;Acc:MGI:1277234]	ENSMUST00000151606[chr3;99240380;99240380;+]	ENSMUST00000126875[chr3;99141164;99141164;+]
40730	chr5	75733859	75735420	37	1562	-404929528	-0,357601607	0,278633115	0,636234722	hypo	ENSMUST00000148993[chr5;75645696;+]	88162	ENSMUSG00000005672	Kit	kit oncogene [Source:MGI Symbol;Acc:MGI:96677]	ENSMUST00000158453[chr5;75561150;75561150;-]	ENSMUST00000148993[chr5;75645696;75645696;+]
14140	chr3	66746441	66747972	44	1532	3984820229	0,311496886	0,770134212	0,458637327	hyper	ENSMUST00000162060[chr3;66978439;-]	230466	ENSMUSG00000027833	Shox2	short stature homeobox 2 [Source:MGI Symbol;Acc:MGI:1201673]	ENSMUST00000162036[chr3;66981389;66981389;+]	ENSMUST00000162060[chr3;66978439;66978439;-]
5106	chr12	98333906	98335358	32	1453	3882754879	0,475812019	0,795293983	0,319481965	hyper	ENSMUST00000075072[chr12;98268634;+]	65271	ENSMUSG00000021886	Gpr65	G-protein coupled receptor 65 [Source:MGI Symbol;Acc:MGI:108031]	ENSMUST00000021390[chr12;98259459;98259459;-]	ENSMUST00000075072[chr12;98268634;98268634;+]
17743	chr5	117441214	117443054	41	1841	3878922286	0,313515529	0,656054386	0,342538857	hyper	ENSMUST00000073347[chr5;117413999;+]	27214	ENSMUSG00000061578	Ksr2	kinase suppressor of ras 2 [Source:MGI Symbol;Acc:MGI:3610315]	ENSMUST00000086461[chr5;117389047;117389047;-]	ENSMUST00000073347[chr5;117413999;117413999;+]
28399	chr12	33961083	33964603	60	3521	-3764491849	-0,412338499	0,239247562	0,651586061	hypo	ENSMUST00000049089[chr12;33957670;+]	3412	ENSMUSG00000035799	Twist1	twist basic helix-loop-helix transcription factor 1 [Source:MGI Symbol;Acc:MGI:98872]	ENSMUST00000104562[chr12;33452843;33452843;-]	ENSMUST00000049089[chr12;33957670;33957670;+]
17132	chr5	65348057	65349105	36	1049	3733440965	0,353249015	0,709888196	0,356639181	hyper	ENSMUST00000031096[chr5;65348385;+]	0	ENSMUSG00000029195	Klb	klotho beta [Source:MGI Symbol;Acc:MGI:1932466]	ENSMUST00000031092[chr5;65335670;65335670;-]	ENSMUST00000151917[chr5;65388914;65388914;-]
40436	chr5	43516147	43518314	44	2168	-3695886994	-0,325670457	0,379233911	0,704904368	hypo	ENSMUST00000144558[chr5;43515587;+]	559	ENSMUSG00000061535	C1qtnf7	C1q and tumor necrosis factor related protein 7 [Source:MGI Symbol;Acc:MGI:1925911]	ENSMUST00000121872[chr5;43601921;43601921;+]	ENSMUST00000144558[chr5;43515587;43515587;+]
19413	chr6	116958470	116960726	39	2257	3650039684	0,313002731	0,788169195	0,475166464	hyper	ENSMUST00000157749[chr6;116765652;-]	192817	ENSMUSG00000088374	Gm22882	predicted gene, 22882 [Source:MGI Symbol;Acc:MGI:5452659]	ENSMUST00000157749[chr6;116765652;116765652;-]	ENSMUST00000170447[chr6;117214048;117214048;-]
35878	chr2	33643620	33645714	61	2095	-364481498	-0,39944047	0,107773384	0,507213854	hypo	ENSMUST00000147294[chr2;33641330;+]	2289	ENSMUSG00000052951	C130021I20Rik	Riken cDNA C130021I20 gene [Source:MGI Symbol;Acc:MGI:3639863]	ENSMUST00000041730[chr2;33640511;33640511;-]	ENSMUST00000147294[chr2;33641330;33641330;+]
2778	chr10	118562956	118565462	46	2507	3581320605	0,279361781	0,780793337	0,501431556	hyper	ENSMUST00000068592[chr10;118441046;+]	121909	ENSMUSG00000055170	Ifng	interferon gamma [Source:MGI Symbol;Acc:MGI:107656]	ENSMUST00000178998[chr10;118354105;118354105;-]	ENSMUST00000068592[chr10;118441046;118441046;+]
11608	chr19	43600519	43601611	37	1093	3554141943	0,673292807	0,740413361	0,067120554	hyper	ENSMUST00000172872[chr19;43610625;-]	9013	ENSMUSG00000092250	Gm20467	predicted gene 20467 [Source:MGI Symbol;Acc:MGI:5141932]	ENSMUST00000057178[chr19;43612324;43612324;+]	ENSMUST00000172872[chr19;43610625;43610625;-]
16894	chr5	33511115	33512858	46	1744	3531004968	0,295600686	0,689075822	0,393475135	hyper	ENSMUST00000173348[chr5;33433976;-]	77138	ENSMUSG00000029112	Nkx1-1	NK1 transcription factor related, locus 1 (Drosophila) [Source:MGI Symbol;Acc:MGI:109346]	ENSMUST00000173348[chr5;33433976;33433976;-]	ENSMUST00000065162[chr5;33628912;33628912;-]
40929	chr5	101497255	101498442	37	1188	-3501636842	-0,32675723	0,442686727	0,769443956	hypo	ENSMUST00000173738[chr5;101599313;+]	100870	ENSMUSG00000092503	Gm20484	predicted gene 20484 [Source:MGI Symbol;Acc:MGI:5141949]	ENSMUST00000173738[chr5;101599313;101599313;+]	ENSMUST00000044125[chr5;101665226;101665226;-]
536	chr1	71775130	71776906	30	1777	3498373951	0,403615461	0,839629545	0,436014084	hyper	ENSMUST00000125934[chr1;71653338;+]	121791	ENSMUSG00000073652	Apol7d	apolipoprotein L 7d [Source:MGI Symbol;Acc:MGI:3723449]	ENSMUST00000055226[chr1;71653171;71653171;-]	ENSMUST00000125934[chr1;71653338;71653338;+]
2163	chr10	67835652	67837047	36	1396	341538586	0,414636058	0,740236312	0,325600253	hyper	ENSMUST00000127869[chr10;67899007;-]	61959	ENSMUSG00000037855	Zfp365	zinc finger protein 365 [Source:MGI Symbol;Acc:MGI:2143676]	ENSMUST00000118160[chr10;67979569;67979569;+]	ENSMUST00000127869[chr10;67899007;67899007;-]
1817	chr10	22842157	22845312	58	3156	3402931278	0,352714323	0,520980556	0,168266233	hyper	ENSMUST00000049930[chr10;22820128;-]	22028	ENSMUSG00000045680	Tcf21	transcription factor 21 [Source:MGI Symbol;Acc:MGI:1202715]	ENSMUST00000049930[chr10;22820128;22820128;-]	ENSMUST00000159174[chr10;22649007;22649007;+]
46416	chr9	96739616	96740644	25	1029	-3398790066	-0,498325342	0,182137107	0,680462449	hypo	ENSMUST00000137858[chr9;96732770;-]	6845	ENSMUSG00000040433	Zbtb38	zinc finger and BTB domain containing 38 [Source:MGI Symbol;Acc:MGI:2442866]	ENSMUST00000137858[chr9;96732770;96732770;-]	ENSMUST00000130078[chr9;96752685;96752685;-]
21724	chr8	91947901	91949570	41	1670	3254774448	0,392713356	0,562819856	0,1701065	hyper	ENSMUST00000083702[chr8;92039916;+]	90345	ENSMUSG00000065636	Gm24254	predicted gene, 24254 [Source:MGI Symbol;Acc:MGI:5454031]	ENSMUST00000083702[chr8;92039916;92039916;+]	ENSMUST00000133528[chr8;91802174;91802174;+]
21884	chr8	107871105	107872366	39	1262	3227855027	0,27833277	0,684603083	0,406270312	hyper	ENSMUST00000179444[chr8;107842450;+]	28654	ENSMUSG00000094718	Gm22825	predicted gene, 22825 [Source:MGI Symbol;Acc:MGI:5452602]	ENSMUST00000044106[chr8;107588482;107588482;-]	ENSMUST00000179444[chr8;107842450;107842450;+]
41011	chr5	106054852	106057050	36	2199	-3199751855	-0,281674934	0,264613839	0,546288773	hypo	ENSMUST00000180111[chr5;106072433;-]	15382	ENSMUSG00000095052	Gm25672	predicted gene, 25672 [Source:MGI Symbol;Acc:MGI:5455449]	ENSMUST00000180167[chr5;105863702;105863702;-]	ENSMUST00000180111[chr5;106072433;106072433;-]
23147	chr9	88068265	88069730	37	1466	3179025065	0,378541847	0,784925873	0,406384027	hyper	ENSMUST00000104365[chr9;88021549;-]	46715	ENSMUSG00000077553	Gm23176	predicted gene, 23176 [Source:MGI Symbol;Acc:MGI:5452953]	ENSMUST00000104365[chr9;88021549;88021549;-]	ENSMUST00000140439[chr9;88398621;88398621;-]
28170	chr12	9575272	9576815	46	1544	-3165658182	-0,261826256	0,339741871	0,601568128	hypo	ENSMUST00000057021[chr12;9574441;+]	830	ENSMUSG00000048387	Osr1	odd-skipped related 1 (Drosophila) [Source:MGI Symbol;Acc:MGI:1344424]	ENSMUST00000151816[chr12;8877459;8877459;-]	ENSMUST00000057021[chr12;9574441;9574441;+]
3724	chr11	86015807	86017276	33	1470	3148384977	0,348600419	0,689684996	0,341084578	hyper	ENSMUST00000118790[chr11;85950494;+]	65312	ENSMUSG00000081632	Gm11443	predicted gene 11443 [Source:MGI Symbol;Acc:MGI:3651160]	ENSMUST00000146433[chr11;85850333;85850333;-]	ENSMUST00000118790[chr11;85950494;85950494;+]
35408	chr19	43611021	43612199	27	1179	-3092800072	-0,346618136	0,057555794	0,404173929	hypo	ENSMUST00000057178[chr19;43612324;+]	124	ENSMUSG00000044220	Nkx2-3	NK2 homeobox 3 [Source:MGI Symbol;Acc:MGI:97348]	ENSMUST00000057178[chr19;43612324;43612324;+]	ENSMUST00000046038[chr19;43674881;43674881;-]
12888	chr2	126322220	126323666	32	1447	3081738044	0,357837489	0,654653983	0,296816494	hyper	ENSMUST00000158855[chr2;126269363;-]	52856	ENSMUSG00000089480	Gm24739	predicted gene, 24739 [Source:MGI Symbol;Acc:MGI:5454516]	ENSMUST00000158855[chr2;126269363;126269363;-]	ENSMUST00000164042[chr2;126215099;126215099;+]
17790	chr5	119271019	119272147	38	1129	3079985907	0,275279198	0,803039255	0,527760057	hyper	ENSMUST00000122599[chr5;119297244;+]	25096	ENSMUSG00000084548	n-R5s175	nuclear encoded rRNA 5S 175 [Source:MGI Symbol;Acc:MGI:4422040]	ENSMUST00000122599[chr5;119297244;119297244;+]	ENSMUST00000134493[chr5;119627382;119627382;-]
25246	chr1	184733416	184734688	43	1273	-3077384701	-0,423174222	0,06373345	0,486907671	hypo	ENSMUST00000048572[chr1;184732619;-]	796	ENSMUSG00000039377	Hlx	H2.0-like homeobox [Source:MGI Symbol;Acc:MGI:96109]	ENSMUST00000048572[chr1;184732619;184732619;-]	ENSMUST00000172500[chr1;184712496;184712496;+]
2937	chr10	126368300	126369380	39	1081	3059984993	0,261211468	0,74003714	0,478825672	hyper	ENSMUST00000175420[chr10;126036826;+]	331473	ENSMUSG00000093161	Gm22183	predicted gene, 22183 [Source:MGI Symbol;Acc:MGI:5451960]	ENSMUST00000105256[chr10;126978716;126978716;+]	ENSMUST00000175420[chr10;126036826;126036826;+]
9294	chr16	93041810	93044661	43	2852	2933041572	0,266156839	0,765410752	0,499253913	hyper	ENSMUST00000184529[chr16;93072754;+]	28092	ENSMUSG00000098983	Gm28003	predicted gene, 28003 [Source:MGI Symbol;Acc:MGI:5531385]	ENSMUST00000184529[chr16;93072754;93072754;+]	ENSMUST00000180989[chr16;92612813;92612813;+]
4755	chr12	56585015	56586378	37	1364	2886919693	0,252443205	0,624494211	0,372051006	hyper	ENSMUST00000173553[chr12;56591058;+]	4679	ENSMUSG00000092515	C87198	expressed sequence C87198 [Source:MGI Symbol;Acc:MGI:2145128]	ENSMUST00000173553[chr12;56591058;56591058;+]	ENSMUST00000072631[chr12;56613284;56613284;-]
14801	chr3	129200891	129203962	65	3072	2847611206	0,41507594	0,631483811	0,216407871	hyper	ENSMUST00000172645[chr3;129203946;+]	0	ENSMUSG00000028023	Pitx2	paired-like homeodomain transcription factor 2 [Source:MGI Symbol;Acc:MGI:109340]	ENSMUST00000184283[chr3;129210005;129210005;+]	ENSMUST00000173645[chr3;129199968;129199968;+]
11147	chr18	81897933	81899171	38	1239	2832067427	0,266711281	0,645338117	0,378626836	hyper	ENSMUST00000104411[chr18;81981068;+]	81896	ENSMUSG00000077599	Gm26012	predicted gene, 26012 [Source:MGI Symbol;Acc:MGI:5455789]	ENSMUST00000104411[chr18;81981068;81981068;+]	ENSMUST00000175295[chr18;81992080;81992080;-]
35875	chr2	33633332	33635732	31	2401	-2831935539	-0,485420661	0,138136295	0,623556956	hypo	ENSMUST00000137559[chr2;33632283;-]	1048	ENSMUSG00000038765	Lmx1b	LIM homeobox transcription factor 1 beta [Source:MGI Symbol;Acc:MGI:1100513]	ENSMUST00000137559[chr2;33632283;33632283;-]	ENSMUST00000176067[chr2;33640480;33640480;-]
37760	chr3	66977016	66978614	36	1599	-28271187	-0,583903232	0,149333724	0,733236956	hypo	ENSMUST00000162060[chr3;66978439;-]	0	ENSMUSG00000027833	Shox2	short stature homeobox 2 [Source:MGI Symbol;Acc:MGI:1201673]	ENSMUST00000162036[chr3;66981389;66981389;+]	ENSMUST00000162439[chr3;66981141;66981141;-]
5863	chr13	47649347	47651596	36	2250	2813286497	0,391277488	0,745180033	0,353902544	hyper	ENSMUST00000061899[chr13;48018608;-]	367011	ENSMUSG00000047324	4931429P17Rik	RIKEN cDNA 4931429P17 gene [Source:MGI Symbol;Acc:MGI:1918221]	ENSMUST00000135278[chr13;47106201;47106201;-]	ENSMUST00000061899[chr13;48018608;48018608;-]
9861	chr17	51760303	51761690	36	1388	2744198215	0,273156423	0,814939708	0,541783285	hyper	ENSMUST00000137697[chr17;51742266;-]	18036	ENSMUSG00000023927	Satb1	special AT-rich sequence binding protein 1 [Source:MGI Symbol;Acc:MGI:105084]	ENSMUST00000137697[chr17;51742266;51742266;-]	ENSMUST00000140727[chr17;51809132;51809132;-]
41249	chr5	118878204	118878967	20	764	-2739558061	-0,483041583	0,349900215	0,832941799	hypo	ENSMUST00000100816[chr5;118560718;+]	317485	ENSMUSG00000018076	Med13l	mediator complex subunit 13-like [Source:MGI Symbol;Acc:MGI:2670178]	ENSMUST00000122599[chr5;119297244;119297244;+]	ENSMUST00000100816[chr5;118560718;118560718;+]
15954	chr4	109567701	109570455	33	2755	2717175342	0,31565916	0,820307035	0,504647875	hyper	ENSMUST00000125237[chr4;109569213;+]	0	ENSMUSG00000087641	Gm12811	predicted gene 12811 [Source:MGI Symbol;Acc:MGI:3650795]	ENSMUST00000102725[chr4;109531297;109531297;-]	ENSMUST00000104499[chr4;109537038;109537038;+]
40011	chr4	152661874	152663481	36	1608	-2713919208	-0,273726428	0,450427384	0,724153811	hypo	ENSMUST00000118685[chr4;152678003;-]	14521	ENSMUSG00000083078	Gm13172	predicted gene 13172 [Source:MGI Symbol;Acc:MGI:3650871]	ENSMUST00000143133[chr4;152697539;152697539;+]	ENSMUST00000118685[chr4;152678003;152678003;-]
19693	chr6	143437359	143439299	50	1941	2705570887	0,299275668	0,717532465	0,418256797	hyper	ENSMUST00000104053[chr6;143465397;-]	26097	ENSMUSG00000077241	Gm23272	predicted gene, 23272 [Source:MGI Symbol;Acc:MGI:5453049]	ENSMUST00000171349[chr6;143100107;143100107;-]	ENSMUST00000104053[chr6;143465397;143465397;-]
36490	chr2	116068208	116069912	28	1705	-2697243279	-0,413577796	0,367810516	0,781388312	hypo	ENSMUST00000156095[chr2;116067967;+]	240	ENSMUSG00000086308	G630016G05Rik	RIKEN cDNA G630016G05 gene [Source:MGI Symbol;Acc:MGI:3603178]	ENSMUST00000140185[chr2;116067444;116067444;-]	ENSMUST00000156095[chr2;116067967;116067967;+]
19347	chr6	112482335	112485064	39	2730	2661943291	0,255692979	0,646447839	0,390754859	hyper	ENSMUST00000053306[chr6;112489808;-]	4743	ENSMUSG00000049112	Oxtr	oxytocin receptor [Source:MGI Symbol;Acc:MGI:109147]	ENSMUST00000185155[chr6;112513446;112513446;+]	ENSMUST00000053306[chr6;112489808;112489808;-]
22003	chr8	113028142	113030504	40	2363	2661912594	0,318874805	0,670133121	0,351258317	hyper	ENSMUST00000140753[chr8;112773653;+]	254488	ENSMUSG00000031772	Cntnap4	contactin associated protein-like 4 [Source:MGI Symbol;Acc:MGI:2183572]	ENSMUST00000182027[chr8;112569575;112569575;-]	ENSMUST00000140753[chr8;112773653;112773653;+]
41294	chr5	119799319	119802098	39	2780	-2658692088	-0,385735737	0,08136556	0,467101298	hypo	ENSMUST00000018407[chr5;119834662;+]	32563	ENSMUSG00000018263	Tbx5	T-box 5 [Source:MGI Symbol;Acc:MGI:102541]	ENSMUST00000018407[chr5;119834662;119834662;+]	ENSMUST00000154680[chr5;119680248;119680248;+]
19196	chr6	98630638	98632955	38	2318	2646810633	0,266884653	0,630573871	0,363689219	hyper	ENSMUST00000104625[chr6;98558831;-]	71806	ENSMUSG00000095146	Gm24387	predicted gene, 24387 [Source:MGI Symbol;Acc:MGI:5454164]	ENSMUST00000104625[chr6;98558831;98558831;-]	ENSMUST00000177410[chr6;98929785;98929785;-]
2843	chr10	121228184	121229493	28	1310	2629468282	0,388617889	0,566752298	0,178134409	hyper	ENSMUST00000064107[chr10;121311189;-]	81695	ENSMUSG00000052302	Tbc1d30	TBC1 domain family, member 30 [Source:MGI Symbol;Acc:MGI:1921944]	ENSMUST00000040344[chr10;121365089;121365089;+]	ENSMUST00000064107[chr10;121311189;121311189;-]
16622	chr4	154709309	154711109	35	1801	2609724404	0,267208983	0,598925277	0,331716294	hyper	ENSMUST00000060062[chr4;154667867;-]	41441	ENSMUSG00000051276	Actrt2	actin-related protein T2 [Source:MGI Symbol;Acc:MGI:1920603]	ENSMUST00000060062[chr4;154667867;154667867;-]	ENSMUST00000136217[chr4;154637575;154637575;+]
9018	chr16	65513599	65515836	25	2238	2590275066	0,406100698	0,716716415	0,310615717	hyper	ENSMUST00000176330[chr16;65520511;+]	4674	ENSMUSG00000004842	Pou1f1	POU domain, class 1, transcription factor 1 [Source:MGI Symbol;Acc:MGI:97588]	ENSMUST00000176330[chr16;65520511;65520511;+]	ENSMUST00000004965[chr16;65562697;65562697;-]
7596	chr15	8290652	8291794	33	1143	2564824925	0,273822319	0,688646507	0,414824188	hyper	ENSMUST00000128772[chr15;8247102;+]	43549	ENSMUSG00000039801	2410089E03Rik	RIKEN cDNA 2410089E03 gene [Source:MGI Symbol;Acc:MGI:1920942]	ENSMUST00000045766[chr15;8099209;8099209;-]	ENSMUST00000128772[chr15;8247102;8247102;+]
40090	chr4	154633320	154635135	42	1816	-2545860557	-0,349693497	0,313557125	0,663250621	hypo	ENSMUST00000149605[chr4;154636797;-]	1661	ENSMUSG00000039410	Prdm16	PR domain containing 16 [Source:MGI Symbol;Acc:MGI:1917923]	ENSMUST00000136217[chr4;154637575;154637575;+]	ENSMUST00000149605[chr4;154636797;154636797;-]
19695	chr6	143571017	143572519	33	1503	2544065946	0,292705619	0,794268405	0,501562786	hyper	ENSMUST00000132321[chr6;143535508;-]	35508	ENSMUSG00000084971	4930579D09Rik	RIKEN cDNA 4930579D09 gene [Source:MGI Symbol;Acc:MGI:1923154]	ENSMUST00000132321[chr6;143535508;143535508;-]	ENSMUST00000150559[chr6;143651288;143651288;-]
742	chr1	90373860	90375630	32	1771	2542905255	0,267807279	0,751736757	0,483929478	hyper	ENSMUST00000184315[chr1;90327311;+]	46548	ENSMUSG00000098368	Gm27648	predicted gene, 27648 [Source:MGI Symbol;Acc:MGI:5531030]	ENSMUST00000113094[chr1;90153401;90153401;-]	ENSMUST00000184315[chr1;90327311;90327311;+]
35693	chr2	18436216	18437722	32	1507	-2542528743	-0,254327406	0,447382349	0,701709755	hypo	ENSMUST00000166495[chr2;18392830;-]	43385	ENSMUSG00000026740	Dnajc1	DnaJ (Hsp40) homolog, subfamily C, member 1 [Source:MGI Symbol;Acc:MGI:103268]	ENSMUST00000166495[chr2;18392830;18392830;-]	ENSMUST00000117996[chr2;18642102;18642102;-]
7580	chr15	7513975	7515329	27	1355	253914385	0,292158367	0,711158391	0,419000024	hyper	ENSMUST00000160207[chr15;7398395;-]	115579	ENSMUSG00000042961	Egflam	EGF-like, fibronectin type III and laminin G domains [Source:MGI Symbol;Acc:MGI:2146149]	ENSMUST00000160207[chr15;7398395;7398395;-]	ENSMUST00000161643[chr15;7397896;7397896;+]
18008	chr5	128190285	128193183	38	2899	252651419	0,255314546	0,658893768	0,403579222	hyper	ENSMUST00000044441[chr5;128433077;-]	239893	ENSMUSG00000034310	Tmem132d	transmembrane protein 132D [Source:MGI Symbol;Acc:MGI:3044963]	ENSMUST00000104628[chr5;128435254;128435254;+]	ENSMUST00000044441[chr5;128433077;128433077;-]
7456	chr14	118362387	118364127	40	1741	2523010943	0,275304561	0,609908001	0,334603441	hyper	ENSMUST00000180942[chr14;118363731;+]	0	ENSMUSG00000096997	Gm26791	predicted gene, 26791 [Source:MGI Symbol;Acc:MGI:5477285]	ENSMUST00000170662[chr14;118237030;118237030;-]	ENSMUST00000157470[chr14;118299989;118299989;+]
39980	chr4	151493566	151494380	27	815	-2509540387	-0,456099606	0,394319386	0,850418992	hypo	ENSMUST00000129097[chr4;151376469;+]	117096	ENSMUSG00000085593	4930589P08Rik	RIKEN cDNA 4930589P08 gene [Source:MGI Symbol;Acc:MGI:1914998]	ENSMUST00000143434[chr4;151139584;151139584;-]	ENSMUST00000129097[chr4;151376469;151376469;+]
11607	chr19	43595108	43598242	31	3135	2507745405	0,552397783	0,831369967	0,278972183	hyper	ENSMUST00000172872[chr19;43610625;-]	12382	ENSMUSG00000092250	Gm20467	predicted gene 20467 [Source:MGI Symbol;Acc:MGI:5141932]	ENSMUST00000057178[chr19;43612324;43612324;+]	ENSMUST00000172872[chr19;43610625;43610625;-]
11137	chr18	81651689	81652896	31	1208	2486082858	0,268184062	0,569946462	0,3017624	hyper	ENSMUST00000104411[chr18;81981068;+]	328171	ENSMUSG00000077599	Gm26012	predicted gene, 26012 [Source:MGI Symbol;Acc:MGI:5455789]	ENSMUST00000104411[chr18;81981068;81981068;+]	ENSMUST00000175295[chr18;81992080;81992080;-]
44452	chr8	24237263	24239150	37	1888	-2463547805	-0,251624642	0,456173489	0,707798131	hypo	ENSMUST00000066740[chr8;24173903;+]	63359	ENSMUSG00000053979	A730045E13Rik	RIKEN cDNA A730045E13 gene [Source:MGI Symbol;Acc:MGI:2685430]	ENSMUST00000181338[chr8;24422403;24422403;+]	ENSMUST00000066740[chr8;24173903;24173903;+]
16316	chr4	137114370	137115438	22	1069	2415991421	0,443871899	0,776568674	0,332696774	hyper	ENSMUST00000132824[chr4;137117582;-]	2143	ENSMUSG00000085542	1700037C06Rik	RIKEN cDNA 1700037C06 gene [Source:MGI Symbol;Acc:MGI:1921513]	ENSMUST00000145505[chr4;137048801;137048801;-]	ENSMUST00000132824[chr4;137117582;137117582;-]
20141	chr7	64855378	64856998	35	1621	2414461882	0,286948043	0,541984599	0,255036556	hyper	ENSMUST00000144535[chr7;64856397;-]	0	ENSMUSG00000030518	Fam189a1	family with sequence similarity 189, member A1 [Source:MGI Symbol;Acc:MGI:1917888]	ENSMUST00000133883[chr7;64773652;64773652;-]	ENSMUST00000094331[chr7;64872997;64872997;-]
39925	chr4	148924550	148926169	42	1620	-2403590623	-0,291604722	0,418279191	0,709883913	hypo	ENSMUST00000139806[chr4;148933113;+]	6943	ENSMUSG00000028977	Casz1	castor zinc finger 1 [Source:MGI Symbol;Acc:MGI:1196251]	ENSMUST00000139806[chr4;148933113;148933113;+]	ENSMUST00000123548[chr4;148948914;148948914;-]
30583	chr14	21993712	21994646	38	935	-2381443022	-0,309868945	0,11739357	0,427262515	hypo	ENSMUST00000043409[chr14;21989601;-]	4110	ENSMUSG00000039081	Zfp503	zinc finger protein 503 [Source:MGI Symbol;Acc:MGI:1353644]	ENSMUST00000043409[chr14;21989601;21989601;-]	ENSMUST00000183726[chr14;22022070;22022070;-]
40134	chr5	4311993	4314031	36	2039	-2371981038	-0,269339607	0,282905016	0,552244623	hypo	ENSMUST00000177258[chr5;4192366;+]	119626	ENSMUSG00000053178	Mterf1b	mitochondrial transcription termination factor 1b [Source:MGI Symbol;Acc:MGI:3704243]	ENSMUST00000001507[chr5;4104746;4104746;-]	ENSMUST00000177258[chr5;4192366;4192366;+]
31076	chr14	78649283	78650636	31	1354	-2362323693	-0,27757817	0,498575766	0,776153936	hypo	ENSMUST00000122498[chr14;78603709;+]	45573	ENSMUSG00000084447	Gm26251	predicted gene, 26251 [Source:MGI Symbol;Acc:MGI:5456028]	ENSMUST00000022593[chr14;78536860;78536860;-]	ENSMUST00000122498[chr14;78603709;78603709;+]
40545	chr5	53701640	53703217	30	1578	-2355872099	-0,29636286	0,503695584	0,800058444	hypo	ENSMUST00000031093[chr5;53707704;-]	4486	ENSMUSG00000029193	Cckar	cholecystokinin A receptor [Source:MGI Symbol;Acc:MGI:99478]	ENSMUST00000037337[chr5;53809626;53809626;+]	ENSMUST00000031093[chr5;53707704;53707704;-]
19298	chr6	107923588	107924714	19	1127	2355521871	0,409335796	0,730654004	0,321318208	hyper	ENSMUST00000049246[chr6;108065044;+]	140329	ENSMUSG00000034639	Setmar	SET domain without mariner transposase fusion [Source:MGI Symbol;Acc:MGI:1921979]	ENSMUST00000049246[chr6;108065044;108065044;+]	ENSMUST00000166197[chr6;108127063;108127063;-]
31640	chr15	51289094	51290668	31	1575	-234509417	-0,285978272	0,458693106	0,744671378	hypo	ENSMUST00000185183[chr15;50890463;-]	398630	ENSMUSG00000038679	Trps1	trichorhinophalangeal syndrome I (human) [Source:MGI Symbol;Acc:MGI:1927616]	ENSMUST00000185183[chr15;50890463;50890463;-]	ENSMUST00000022925[chr15;51865481;51865481;-]
9277	chr16	92737849	92739268	31	1420	2339956438	0,297370272	0,821277298	0,523907026	hyper	ENSMUST00000113956[chr16;92697328;-]	40520	ENSMUSG00000022952	Runx1	runt related transcription factor 1 [Source:MGI Symbol;Acc:MGI:99852]	ENSMUST00000113956[chr16;92697328;92697328;-]	ENSMUST00000023673[chr16;92826066;92826066;-]
2710	chr10	115519496	115522059	37	2564	2331540467	0,25026439	0,70181437	0,45154998	hyper	ENSMUST00000173620[chr10;115569985;+]	47925	ENSMUSG00000092210	A930009A15Rik	RIKEN cDNA A930009A15 gene [Source:MGI Symbol;Acc:MGI:1925048]	ENSMUST00000173620[chr10;115569985;115569985;+]	ENSMUST00000173740[chr10;115587493;115587493;-]
21872	chr8	107683815	107685814	30	2000	2328963619	0,294474093	0,519734243	0,225260151	hyper	ENSMUST00000116795[chr8;107605336;+]	78478	ENSMUSG00000080445	Gm25850	predicted gene, 25850 [Source:MGI Symbol;Acc:MGI:5455627]	ENSMUST00000044106[chr8;107588482;107588482;-]	ENSMUST00000116795[chr8;107605336;107605336;+]
35581	chr19	59465877	59467391	32	1515	-2328287032	-0,53513722	0,134039968	0,669177189	hypo	ENSMUST00000174573[chr19;59462801;+]	3075	ENSMUSG00000043969	Emx2	empty spiracles homeobox 2 [Source:MGI Symbol;Acc:MGI:95388]	ENSMUST00000136990[chr19;59458635;59458635;-]	ENSMUST00000174573[chr19;59462801;59462801;+]
253	chr1	41186341	41188282	30	1942	2321830052	0,25796892	0,6929323	0,43496338	hyper	ENSMUST00000178542[chr1;40864219;-]	322121	ENSMUSG00000094136	Gm5973	predicted gene 5973 [Source:MGI Symbol;Acc:MGI:3646541]	ENSMUST00000178542[chr1;40864219;40864219;-]	ENSMUST00000114765[chr1;40805600;40805600;+]
42952	chr6	142794970	142796716	29	1747	-2313287649	-0,298687535	0,480864993	0,779552528	hypo	ENSMUST00000111768[chr6;142804390;-]	7673	ENSMUSG00000048473	Gm766	predicted gene 766 [Source:MGI Symbol;Acc:MGI:2685612]	ENSMUST00000100821[chr6;142814230;142814230;+]	ENSMUST00000111768[chr6;142804390;142804390;-]
25815	chr10	53654126	53655625	31	1500	-2310947284	-0,278294534	0,384187282	0,662481816	hypo	ENSMUST00000165986[chr10;53655033;-]	0	ENSMUSG00000019856	Fam184a	family with sequence similarity 184, member A [Source:MGI Symbol;Acc:MGI:1923156]	ENSMUST00000169866[chr10;53647080;53647080;-]	ENSMUST00000168949[chr10;53679054;53679054;-]
24611	chr1	121176791	121177449	17	659	-2308911041	-0,542495974	0,273917287	0,816413261	hypo	ENSMUST00000181183[chr1;121087526;+]	89264	ENSMUSG00000097881	Celrr	cerebellum expressed regulatory RNA [Source:MGI Symbol;Acc:MGI:2685664]	ENSMUST00000036025[chr1;121431048;121431048;+]	ENSMUST00000181183[chr1;121087526;121087526;+]
22411	chr9	29652318	29654536	33	2219	229986407	0,292264842	0,63718217	0,344917328	hyper	ENSMUST00000141752[chr9;29592510;-]	59807	ENSMUSG00000085638	Gm15521	predicted gene 15521 [Source:MGI Symbol;Acc:MGI:3782968]	ENSMUST00000141752[chr9;29592510;29592510;-]	ENSMUST00000146651[chr9;29963119;29963119;-]
14001	chr3	53705375	53707566	29	2192	2299194475	0,281553406	0,734923794	0,453370389	hyper	ENSMUST00000091137[chr3;53657355;-]	48019	ENSMUSG00000037016	Frem2	Fras1 related extracellular matrix protein 2 [Source:MGI Symbol;Acc:MGI:2444465]	ENSMUST00000091137[chr3;53657355;53657355;-]	ENSMUST00000148338[chr3;53863689;53863689;-]
45281	chr8	114793276	114794679	29	1404	-2296807712	-0,266858858	0,601904228	0,868763087	hypo	ENSMUST00000159870[chr8;114712166;+]	81109	ENSMUSG00000004637	Wwox	WW domain-containing oxidoreductase [Source:MGI Symbol;Acc:MGI:1931237]	ENSMUST00000161914[chr8;114708006;114708006;-]	ENSMUST00000159870[chr8;114712166;114712166;+]
16997	chr5	41759738	41761629	46	1892	229382696	0,342346923	0,659240025	0,316893102	hyper	ENSMUST00000060820[chr5;41764496;-]	2866	ENSMUSG00000049691	Nkx3-2	NK3 homeobox 2 [Source:MGI Symbol;Acc:MGI:108015]	ENSMUST00000031011[chr5;41708155;41708155;-]	ENSMUST00000060820[chr5;41764496;41764496;-]
37415	chr3	30504460	30506434	34	1975	-2288673008	-0,260990259	0,278613788	0,539604047	hypo	ENSMUST00000173022[chr3;30509487;-]	3052	ENSMUSG00000027684	Mecom	MDS1 and EVI1 complex locus [Source:MGI Symbol;Acc:MGI:95457]	ENSMUST00000047502[chr3;30602086;30602086;+]	ENSMUST00000173022[chr3;30509487;30509487;-]
2551	chr10	102244467	102245720	21	1254	2286858171	0,374738289	0,704161973	0,329423684	hyper	ENSMUST00000020039[chr10;102159078;+]	85388	ENSMUSG00000019888	Mgat4c	mannosyl (alpha-1,3-)-glycoprotein beta-1,4-N-acetylglucosaminyltransferase, isozyme C (putative) [Source:MGI Symbol;Acc:MGI:1914819]	ENSMUST00000120748[chr10;102374434;102374434;+]	ENSMUST00000020039[chr10;102159078;102159078;+]
25243	chr1	184724794	184725873	16	1080	-2265912436	-0,581784761	0,184900432	0,766685193	hypo	ENSMUST00000174257[chr1;184732451;-]	6577	ENSMUSG00000039377	Hlx	H2.0-like homeobox [Source:MGI Symbol;Acc:MGI:96109]	ENSMUST00000158432[chr1;184580206;184580206;-]	ENSMUST00000174257[chr1;184732451;184732451;-]
30911	chr14	61684477	61686405	43	1929	-2248089192	-0,270254682	0,427171671	0,697426354	hypo	ENSMUST00000182768[chr14;61682373;-]	2103	ENSMUSG00000097589	Dleu2	deleted in lymphocytic leukemia, 2 [Source:MGI Symbol;Acc:MGI:1934030]	ENSMUST00000182768[chr14;61682373;61682373;-]	ENSMUST00000183747[chr14;61666386;61666386;+]
9232	chr16	90854712	90855830	26	1119	2242730544	0,311780925	0,689410356	0,377629431	hyper	ENSMUST00000154180[chr16;90846397;+]	8314	ENSMUSG00000039903	Eva1c	eva-1 homolog C (C. elegans) [Source:MGI Symbol;Acc:MGI:1918217]	ENSMUST00000128989[chr16;90810413;90810413;-]	ENSMUST00000154180[chr16;90846397;90846397;+]
26185	chr10	83805534	83806788	27	1255	-2238864023	-0,286926963	0,416294282	0,703221245	hypo	ENSMUST00000150459[chr10;83722864;+]	82669	ENSMUSG00000087651	1500009L16Rik	RIKEN cDNA 1500009L16 gene [Source:MGI Symbol;Acc:MGI:1917034]	ENSMUST00000020500[chr10;83648738;83648738;-]	ENSMUST00000150459[chr10;83722864;83722864;+]
5136	chr12	100092390	100093914	31	1525	222626629	0,292778514	0,764983924	0,47220541	hyper	ENSMUST00000021595[chr12;100110185;+]	16270	ENSMUSG00000021178	Psmc1	protease (prosome, macropain) 26S subunit, ATPase 1 [Source:MGI Symbol;Acc:MGI:106054]	ENSMUST00000021595[chr12;100110185;100110185;+]	ENSMUST00000021596[chr12;100159653;100159653;-]
17043	chr5	48303911	48305196	31	1286	222571248	0,274458246	0,824532077	0,550073831	hyper	ENSMUST00000173686[chr5;48281777;+]	22133	ENSMUSG00000031558	Slit2	slit homolog 2 (Drosophila) [Source:MGI Symbol;Acc:MGI:1315205]	ENSMUST00000030968[chr5;48372391;48372391;+]	ENSMUST00000173686[chr5;48281777;48281777;+]
9209	chr16	89897736	89898318	28	583	2225289122	0,348897148	0,683979413	0,335082265	hyper	ENSMUST00000139544[chr16;89918985;-]	20666	ENSMUSG00000002489	Tiam1	T cell lymphoma invasion and metastasis 1 [Source:MGI Symbol;Acc:MGI:103306]	ENSMUST00000114122[chr16;89857817;89857817;-]	ENSMUST00000139544[chr16;89918985;89918985;-]
31185	chr14	103816475	103818098	29	1624	-2221327181	-0,277104838	0,327883207	0,604988044	hypo	ENSMUST00000172237[chr14;103843696;-]	25597	ENSMUSG00000022122	Ednrb	endothelin receptor type B [Source:MGI Symbol;Acc:MGI:102720]	ENSMUST00000160117[chr14;103699442;103699442;-]	ENSMUST00000172237[chr14;103843696;103843696;-]
45094	chr8	96079336	96080721	30	1386	-2210062291	-0,25325079	0,497452236	0,750703026	hypo	ENSMUST00000034097[chr8;95888547;-]	190788	ENSMUSG00000031672	Got2	glutamate oxaloacetate transaminase 2, mitochondrial [Source:MGI Symbol;Acc:MGI:95792]	ENSMUST00000034097[chr8;95888547;95888547;-]	ENSMUST00000104084[chr8;96318618;96318618;-]
5573	chr13	23930157	23931619	34	1463	2209844539	0,276996668	0,652631879	0,375635211	hyper	ENSMUST00000052776[chr13;23934156;-]	2536	ENSMUSG00000050799	Hist1h2ba	histone cluster 1, H2ba [Source:MGI Symbol;Acc:MGI:2448375]	ENSMUST00000072391[chr13;23934461;23934461;+]	ENSMUST00000052776[chr13;23934156;23934156;-]
45413	chr8	121043590	121044869	33	1280	-2209142201	-0,267982561	0,432655042	0,700637604	hypo	ENSMUST00000181231[chr8;121060413;-]	15543	ENSMUSG00000097336	Fendrr	Foxf1 adjacent non-coding developmental regulatory RNA [Source:MGI Symbol;Acc:MGI:1916040]	ENSMUST00000181504[chr8;121084385;121084385;+]	ENSMUST00000181231[chr8;121060413;121060413;-]
28402	chr12	33968215	33969569	33	1355	-2204003898	-0,481745241	0,109230924	0,590976165	hypo	ENSMUST00000049089[chr12;33957670;+]	10544	ENSMUSG00000035799	Twist1	twist basic helix-loop-helix transcription factor 1 [Source:MGI Symbol;Acc:MGI:98872]	ENSMUST00000104562[chr12;33452843;33452843;-]	ENSMUST00000049089[chr12;33957670;33957670;+]
41737	chr5	148233113	148234243	32	1131	-2190050239	-0,263606535	0,451046442	0,714652977	hypo	ENSMUST00000110515[chr5;148265216;+]	30972	ENSMUSG00000029651	Mtus2	microtubule associated tumor suppressor candidate 2 [Source:MGI Symbol;Acc:MGI:1915388]	ENSMUST00000110515[chr5;148265216;148265216;+]	ENSMUST00000138596[chr5;148371546;148371546;-]
40618	chr5	66022608	66023546	32	939	-2190027652	-0,260413559	0,585368324	0,845781883	hypo	ENSMUST00000067737[chr5;66004285;-]	18322	ENSMUSG00000054598	9130230L23Rik	RIKEN cDNA 9130230L23 gene [Source:MGI Symbol;Acc:MGI:3041166]	ENSMUST00000067737[chr5;66004285;66004285;-]	ENSMUST00000145625[chr5;66054550;66054550;-]
18252	chr5	144712767	144714177	33	1411	218579778	0,293430625	0,726022864	0,432592239	hyper	ENSMUST00000121256[chr5;144723797;-]	9619	ENSMUSG00000082524	Gm6272	predicted pseudogene 6272 [Source:MGI Symbol;Acc:MGI:3643871]	ENSMUST00000136379[chr5;144768091;144768091;+]	ENSMUST00000121256[chr5;144723797;144723797;-]
30582	chr14	21990115	21990920	27	806	-2179597551	-0,407079133	0,302924348	0,71000348	hypo	ENSMUST00000043409[chr14;21989601;-]	513	ENSMUSG00000039081	Zfp503	zinc finger protein 503 [Source:MGI Symbol;Acc:MGI:1353644]	ENSMUST00000043409[chr14;21989601;21989601;-]	ENSMUST00000183726[chr14;22022070;22022070;-]
24013	chr1	39454786	39456498	34	1713	-2174372229	-0,260717522	0,426747803	0,687465324	hypo	ENSMUST00000054462[chr1;39478747;-]	22248	ENSMUSG00000003134	Tbc1d8	TBC1 domain family, member 8 [Source:MGI Symbol;Acc:MGI:1927225]	ENSMUST00000083695[chr1;39519532;39519532;+]	ENSMUST00000054462[chr1;39478747;39478747;-]
22612	chr9	47167408	47168333	24	926	2168979243	0,300208106	0,740832702	0,440624596	hyper	ENSMUST00000178065[chr9;46998930;+]	168477	ENSMUSG00000094893	Gm4791	predicted gene 4791 [Source:MGI Symbol;Acc:MGI:3779436]	ENSMUST00000114548[chr9;47530172;47530172;+]	ENSMUST00000178065[chr9;46998930;46998930;+]
26545	chr10	117071813	117073187	28	1375	-2161776669	-0,267840856	0,518515288	0,786356144	hypo	ENSMUST00000047672[chr10;117063814;-]	7998	ENSMUSG00000034024	Cct2	chaperonin containing Tcp1, subunit 2 (beta) [Source:MGI Symbol;Acc:MGI:107186]	ENSMUST00000047672[chr10;117063814;117063814;-]	ENSMUST00000073834[chr10;117045340;117045340;+]
18006	chr5	128135595	128137823	28	2229	2160533185	0,304312918	0,662598771	0,358285853	hyper	ENSMUST00000164420[chr5;127878530;+]	257064	ENSMUSG00000085328	Gm17131	predicted gene 17131 [Source:MGI Symbol;Acc:MGI:4937958]	ENSMUST00000104628[chr5;128435254;128435254;+]	ENSMUST00000164420[chr5;127878530;127878530;+]
14337	chr3	86549583	86551344	36	1762	2151265042	0,273099274	0,759131872	0,486032598	hyper	ENSMUST00000077524[chr3;86548283;-]	1299	ENSMUSG00000057777	Mab21l2	mab-21-like 2 (C. elegans) [Source:MGI Symbol;Acc:MGI:1346022]	ENSMUST00000077524[chr3;86548283;86548283;-]	ENSMUST00000119949[chr3;86672168;86672168;-]
31260	chr14	120148141	120149371	29	1231	-2134980574	-0,374156357	0,413853945	0,788010302	hypo	ENSMUST00000058213[chr14;120042435;-]	105705	ENSMUSG00000044819	Oxgr1	oxoglutarate (alpha-ketoglutarate) receptor 1 [Source:MGI Symbol;Acc:MGI:2685145]	ENSMUST00000058213[chr14;120042435;120042435;-]	ENSMUST00000181685[chr14;120388985;120388985;-]
11047	chr18	77432246	77433588	24	1343	2127970831	0,353457986	0,623650842	0,270192857	hyper	ENSMUST00000123166[chr18;77408701;+]	23544	ENSMUSG00000032818	Loxhd1	lipoxygenase homology domains 1 [Source:MGI Symbol;Acc:MGI:1914609]	ENSMUST00000118893[chr18;77219327;77219327;-]	ENSMUST00000123166[chr18;77408701;77408701;+]
8472	chr16	3922624	3924659	26	2036	2119064863	0,290114925	0,894785439	0,604670514	hyper	ENSMUST00000121410[chr16;3926427;+]	1767	ENSMUSG00000083579	Gm15538	predicted gene 15538 [Source:MGI Symbol;Acc:MGI:3782986]	ENSMUST00000121410[chr16;3926427;3926427;+]	ENSMUST00000126677[chr16;3929357;3929357;-]
2226	chr10	73101157	73102698	27	1542	2118774395	0,254437754	0,656718613	0,402280859	hyper	ENSMUST00000053544[chr10;73099453;+]	1703				ENSMUST00000171003[chr10;73201694;73201694;+]	ENSMUST00000053544[chr10;73099453;73099453;+]
16544	chr4	151907450	151908320	25	871	2114442501	0,359315442	0,632205921	0,272890479	hyper	ENSMUST00000062904[chr4;151933690;+]	25369	ENSMUSG00000039768	Dnajc11	DnaJ (Hsp40) homolog, subfamily C, member 11 [Source:MGI Symbol;Acc:MGI:2443386]	ENSMUST00000062904[chr4;151933690;151933690;+]	ENSMUST00000105665[chr4;151988970;151988970;-]
4644	chr12	44549536	44550926	28	1391	2112343872	0,277333389	0,680544341	0,403210953	hyper	ENSMUST00000020939[chr12;44328884;+]	220651	ENSMUSG00000020598	Nrcam	neuron-glia-CAM-related cell adhesion molecule [Source:MGI Symbol;Acc:MGI:104750]	ENSMUST00000015049[chr12;44210068;44210068;-]	ENSMUST00000020939[chr12;44328884;44328884;+]
13173	chr2	156594704	156596159	31	1456	2110358928	0,269228891	0,695403584	0,426174693	hyper	ENSMUST00000124676[chr2;156613422;-]	17262	ENSMUSG00000086118	Gm14169	predicted gene 14169 [Source:MGI Symbol;Acc:MGI:3651156]	ENSMUST00000109567[chr2;156613704;156613704;+]	ENSMUST00000124676[chr2;156613422;156613422;-]
43055	chr7	4674503	4676408	25	1906	-2108283554	-0,309909593	0,503751007	0,8136606	hypo	ENSMUST00000079970[chr7;4684963;-]	8554	ENSMUSG00000063802	Hspbp1	HSPA (heat shock 70kDa) binding protein, cytoplasmic cochaperone 1 [Source:MGI Symbol;Acc:MGI:1913495]	ENSMUST00000120836[chr7;4690603;4690603;+]	ENSMUST00000079970[chr7;4684963;4684963;-]
240	chr1	41034567	41036090	37	1524	2094376735	0,261008273	0,502672698	0,241664426	hyper	ENSMUST00000178542[chr1;40864219;-]	170347	ENSMUSG00000094136	Gm5973	predicted gene 5973 [Source:MGI Symbol;Acc:MGI:3646541]	ENSMUST00000178542[chr1;40864219;40864219;-]	ENSMUST00000114765[chr1;40805600;40805600;+]
17334	chr5	81969753	81970890	28	1138	2090004362	0,290041818	0,802065731	0,512023913	hyper	ENSMUST00000139469[chr5;81798426;-]	171326	ENSMUSG00000087431	Gm16054	predicted gene 16054 [Source:MGI Symbol;Acc:MGI:3801819]	ENSMUST00000139469[chr5;81798426;81798426;-]	ENSMUST00000148830[chr5;81771657;81771657;+]
19016	chr6	84343771	84345834	40	2064	2087166661	0,270420064	0,603071312	0,332651247	hyper	ENSMUST00000128965[chr6;84210483;+]	133287	ENSMUSG00000033788	Dysf	dysferlin [Source:MGI Symbol;Acc:MGI:1349385]	ENSMUST00000137673[chr6;84107002;84107002;-]	ENSMUST00000128965[chr6;84210483;84210483;+]
1813	chr10	22817302	22818816	24	1515	208442388	0,446708982	0,585805995	0,139097013	hyper	ENSMUST00000049930[chr10;22820128;-]	1311	ENSMUSG00000045680	Tcf21	transcription factor 21 [Source:MGI Symbol;Acc:MGI:1202715]	ENSMUST00000095794[chr10;22731938;22731938;-]	ENSMUST00000049930[chr10;22820128;22820128;-]
18762	chr6	51196685	51198356	27	1672	2075294591	0,322587962	0,708698444	0,386110482	hyper	ENSMUST00000083571[chr6;51269910;-]	71553	ENSMUSG00000065505	Mir148a	microRNA 148a [Source:MGI Symbol;Acc:MGI:2676833]	ENSMUST00000005103[chr6;51432669;51432669;+]	ENSMUST00000083571[chr6;51269910;51269910;-]
40424	chr5	41556349	41557513	30	1165	-206299501	-0,253422687	0,352516353	0,605939039	hypo	ENSMUST00000031011[chr5;41708155;-]	150641	ENSMUSG00000029128	Rab28	RAB28, member RAS oncogene family [Source:MGI Symbol;Acc:MGI:1917285]	ENSMUST00000183685[chr5;41891341;41891341;+]	ENSMUST00000031011[chr5;41708155;41708155;-]
1242	chr1	163308926	163310398	21	1473	2062643585	0,459899436	0,506223956	0,04632452	hyper	ENSMUST00000174397[chr1;163313668;-]	3269	ENSMUSG00000026586	Prrx1	paired related homeobox 1 [Source:MGI Symbol;Acc:MGI:97712]	ENSMUST00000180713[chr1;163303620;163303620;-]	ENSMUST00000174397[chr1;163313668;163313668;-]
40353	chr5	33692036	33692847	25	812	-2061799787	-0,324990379	0,357887102	0,682877482	hypo	ENSMUST00000138240[chr5;33669568;+]	22467	ENSMUSG00000037313	Tacc3	transforming, acidic coiled-coil containing protein 3 [Source:MGI Symbol;Acc:MGI:1341163]	ENSMUST00000067150[chr5;33721723;33721723;+]	ENSMUST00000138240[chr5;33669568;33669568;+]
21931	chr8	109484362	109486040	35	1679	2059544157	0,25307533	0,437790521	0,184715191	hyper	ENSMUST00000034162[chr8;109494026;+]	7985	ENSMUSG00000031727	Pmfbp1	polyamine modulated factor 1 binding protein 1 [Source:MGI Symbol;Acc:MGI:1930136]	ENSMUST00000034162[chr8;109494026;109494026;+]	ENSMUST00000042601[chr8;109565601;109565601;-]
4109	chr11	115103613	115105358	31	1746	2051623604	0,276443827	0,803379178	0,526935351	hyper	ENSMUST00000067754[chr11;115091430;+]	12182	ENSMUSG00000020732	Rab37	RAB37, member RAS oncogene family [Source:MGI Symbol;Acc:MGI:1929945]	ENSMUST00000062787[chr11;115062177;115062177;-]	ENSMUST00000067754[chr11;115091430;115091430;+]
12388	chr2	73356327	73357686	29	1360	2048230482	0,264725162	0,820668153	0,555942991	hyper	ENSMUST00000150705[chr2;73357267;+]	0	ENSMUSG00000085519	Gm13703	predicted gene 13703 [Source:MGI Symbol;Acc:MGI:3651307]	ENSMUST00000138573[chr2;73370908;73370908;+]	ENSMUST00000131430[chr2;73362511;73362511;-]
39452	chr4	110226527	110228240	21	1714	-204564327	-0,348047076	0,356529301	0,704576377	hypo	ENSMUST00000153200[chr4;110223148;-]	3378	ENSMUSG00000028546	Elavl4	ELAV (embryonic lethal, abnormal vision, Drosophila)-like 4 (Hu antigen D) [Source:MGI Symbol;Acc:MGI:107427]	ENSMUST00000153200[chr4;110223148;110223148;-]	ENSMUST00000144554[chr4;110274162;110274162;-]
35578	chr19	59461699	59462386	25	688	-2042897656	-0,575710471	0,098923814	0,674634285	hypo	ENSMUST00000174573[chr19;59462801;+]	414	ENSMUSG00000043969	Emx2	empty spiracles homeobox 2 [Source:MGI Symbol;Acc:MGI:95388]	ENSMUST00000174573[chr19;59462801;59462801;+]	ENSMUST00000174353[chr19;59459518;59459518;+]
36884	chr2	158612068	158613734	46	1667	-2036234359	-0,308092347	0,188589327	0,496681674	hypo	ENSMUST00000138427[chr2;158611820;-]	247	ENSMUSG00000087563	Gm14205	predicted gene 14205 [Source:MGI Symbol;Acc:MGI:3702167]	ENSMUST00000138427[chr2;158611820;158611820;-]	ENSMUST00000045738[chr2;158610766;158610766;+]
12675	chr2	105132996	105133827	35	832	2030456093	0,430226584	0,599684582	0,169457998	hyper	ENSMUST00000111098[chr2;105130882;+]	2113	ENSMUSG00000016458	Wt1	Wilms tumor 1 homolog [Source:MGI Symbol;Acc:MGI:98968]	ENSMUST00000172701[chr2;105126510;105126510;-]	ENSMUST00000111098[chr2;105130882;105130882;+]
23938	chr1	34237350	34238513	35	1164	-2025890013	-0,261062922	0,173122458	0,43418538	hypo	ENSMUST00000182403[chr1;34236595;+]	754				ENSMUST00000183100[chr1;34293454;34293454;+]	ENSMUST00000182403[chr1;34236595;34236595;+]
7272	chr14	80901410	80902827	34	1418	2018488366	0,258489673	0,700276033	0,44178636	hyper	ENSMUST00000182354[chr14;80342485;-]	558924	ENSMUSG00000098125	Gm9578	predicted gene 9578 [Source:MGI Symbol;Acc:MGI:3779987]	ENSMUST00000182354[chr14;80342485;80342485;-]	ENSMUST00000088735[chr14;80000301;80000301;+]
40745	chr5	76769090	76770558	30	1469	-2017520867	-0,272936175	0,495390471	0,768326646	hypo	ENSMUST00000121160[chr5;76752367;+]	16722	ENSMUSG00000036377	C530008M17Rik	RIKEN cDNA C530008M17 gene [Source:MGI Symbol;Acc:MGI:2444817]	ENSMUST00000121248[chr5;76742513;76742513;-]	ENSMUST00000121160[chr5;76752367;76752367;+]
13381	chr2	169008009	169009184	36	1176	2016935804	0,254822256	0,673948482	0,419126226	hyper	ENSMUST00000180562[chr2;169020024;+]	10839	ENSMUSG00000052368	Gm9873	predicted gene 9873 [Source:MGI Symbol;Acc:MGI:3642403]	ENSMUST00000180562[chr2;169020024;169020024;+]	ENSMUST00000140241[chr2;168978267;168978267;+]
2508	chr10	98806406	98807265	20	860	2011820164	0,344086591	0,843310312	0,499223721	hyper	ENSMUST00000020107[chr10;98915151;+]	107885	ENSMUSG00000019943	Atp2b1	ATPase, Ca++ transporting, plasma membrane 1 [Source:MGI Symbol;Acc:MGI:104653]	ENSMUST00000020107[chr10;98915151;98915151;+]	ENSMUST00000060761[chr10;99126321;99126321;-]
1241	chr1	163307461	163308586	18	1126	1998369099	0,544480182	0,74921677	0,204736588	hyper	ENSMUST00000180713[chr1;163303620;-]	3840	ENSMUSG00000096984	Gm26523	predicted gene, 26523 [Source:MGI Symbol;Acc:MGI:5477017]	ENSMUST00000180713[chr1;163303620;163303620;-]	ENSMUST00000174397[chr1;163313668;163313668;-]
18502	chr6	16999356	17000621	27	1266	1997965121	0,292539111	0,648364432	0,355825321	hyper	ENSMUST00000140746[chr6;17064996;-]	64374	ENSMUSG00000084772	Gm15473	predicted gene 15473 [Source:MGI Symbol;Acc:MGI:3705105]	ENSMUST00000115467[chr6;17065148;17065148;+]	ENSMUST00000140746[chr6;17064996;17064996;-]
1274	chr1	166349351	166350527	23	1177	1995138138	0,318911079	0,764127497	0,445216418	hyper	ENSMUST00000027846[chr1;166379096;+]	28568	ENSMUSG00000026563	Tada1	transcriptional adaptor 1 [Source:MGI Symbol;Acc:MGI:1196415]	ENSMUST00000027846[chr1;166379096;166379096;+]	ENSMUST00000160268[chr1;166380493;166380493;-]
16483	chr4	148746495	148747392	23	898	199274122	0,260892886	0,544786696	0,28389381	hyper	ENSMUST00000139895[chr4;148713702;+]	32792	ENSMUSG00000087273	Gm13203	predicted gene 13203 [Source:MGI Symbol;Acc:MGI:3651445]	ENSMUST00000094464[chr4;148804428;148804428;+]	ENSMUST00000139895[chr4;148713702;148713702;+]
3634	chr11	77917042	77917945	30	904	1983542048	0,250880152	0,678286013	0,427405861	hyper	ENSMUST00000132487[chr11;77929288;-]	11342	ENSMUSG00000055045	Gm11190	predicted gene 11190 [Source:MGI Symbol;Acc:MGI:3651694]	ENSMUST00000093995[chr11;77930799;77930799;+]	ENSMUST00000132487[chr11;77929288;77929288;-]
16020	chr4	117314428	117315967	24	1540	1976431974	0,387273758	0,666772944	0,279499187	hyper	ENSMUST00000150148[chr4;117300028;-]	14399	ENSMUSG00000028677	Rnf220	ring finger protein 220 [Source:MGI Symbol;Acc:MGI:1913993]	ENSMUST00000150148[chr4;117300028;117300028;-]	ENSMUST00000139618[chr4;117296143;117296143;+]
7135	chr14	67263108	67264905	33	1798	1966174161	0,260238708	0,573619043	0,313380335	hyper	ENSMUST00000116782[chr14;67274963;-]	10057	ENSMUSG00000080432	Gm23178	predicted gene, 23178 [Source:MGI Symbol;Acc:MGI:5452955]	ENSMUST00000175861[chr14;67233129;67233129;-]	ENSMUST00000116782[chr14;67274963;67274963;-]
30366	chr13	112031356	112032313	27	958	-1965030856	-0,255069549	0,602092604	0,857162153	hypo	ENSMUST00000156109[chr13;112005501;+]	25854	ENSMUSG00000086092	Gm15323	predicted gene 15323 [Source:MGI Symbol;Acc:MGI:3705285]	ENSMUST00000122415[chr13;111884177;111884177;-]	ENSMUST00000156109[chr13;112005501;112005501;+]
15348	chr4	31823934	31824875	30	942	1964200125	0,285410082	0,46843408	0,183023997	hyper	ENSMUST00000037607[chr4;31964096;+]	139220	ENSMUSG00000028284	Map3k7	mitogen-activated protein kinase kinase kinase 7 [Source:MGI Symbol;Acc:MGI:1346877]	ENSMUST00000037607[chr4;31964096;31964096;+]	ENSMUST00000118520[chr4;31991286;31991286;-]
16202	chr4	130972457	130974377	25	1921	1961680163	0,283392086	0,606729997	0,323337912	hyper	ENSMUST00000143967[chr4;130974789;+]	411	ENSMUSG00000085804	Gm12973	predicted gene 12973 [Source:MGI Symbol;Acc:MGI:3650042]	ENSMUST00000143967[chr4;130974789;130974789;+]	ENSMUST00000102576[chr4;130944384;130944384;+]
15579	chr4	57114723	57115973	23	1251	196062333	0,294918727	0,720762255	0,425843528	hyper	ENSMUST00000133859[chr4;57120060;-]	4086	ENSMUSG00000028434	Epb4.1l4b	erythrocyte protein band 4.1-like 4b [Source:MGI Symbol;Acc:MGI:1859149]	ENSMUST00000149109[chr4;57103453;57103453;-]	ENSMUST00000133859[chr4;57120060;57120060;-]
36081	chr2	65169978	65171428	25	1451	-1958279011	-0,286150256	0,421619971	0,707770227	hypo	ENSMUST00000155768[chr2;65105859;-]	64118	ENSMUSG00000034903	Cobll1	Cobl-like 1 [Source:MGI Symbol;Acc:MGI:2442894]	ENSMUST00000155768[chr2;65105859;65105859;-]	ENSMUST00000132478[chr2;65235995;65235995;-]
23337	chr9	103725989	103727280	26	1292	195129221	0,305517866	0,636834543	0,331316678	hyper	ENSMUST00000049452[chr9;103761837;-]	34556	ENSMUSG00000042757	Tmem108	transmembrane protein 108 [Source:MGI Symbol;Acc:MGI:1932411]	ENSMUST00000158872[chr9;103526919;103526919;-]	ENSMUST00000049452[chr9;103761837;103761837;-]
19702	chr6	143859559	143860525	27	967	1933859146	0,307954924	0,844252716	0,536297792	hyper	ENSMUST00000124233[chr6;143947088;-]	86562	ENSMUSG00000041540	Sox5	SRY (sex determining region Y)-box 5 [Source:MGI Symbol;Acc:MGI:98367]	ENSMUST00000156994[chr6;144021907;144021907;+]	ENSMUST00000124233[chr6;143947088;143947088;-]
10901	chr18	68910523	68911927	22	1405	1933476321	0,334725112	0,729552887	0,394827775	hyper	ENSMUST00000025428[chr18;68950141;-]	38213	ENSMUSG00000024546	4930546C10Rik	RIKEN cDNA 4930546C10 gene [Source:MGI Symbol;Acc:MGI:1926181]	ENSMUST00000183237[chr18;69256287;69256287;+]	ENSMUST00000025428[chr18;68950141;68950141;-]
7073	chr14	61985687	61986705	20	1019	1923095626	0,344524592	0,665842298	0,321317705	hyper	ENSMUST00000183203[chr14;62204352;-]	217646	ENSMUSG00000098096	Gm26969	predicted gene, 26969 [Source:MGI Symbol;Acc:MGI:5504084]	ENSMUST00000182768[chr14;61682373;61682373;-]	ENSMUST00000183203[chr14;62204352;62204352;-]
23935	chr1	34132693	34133932	28	1240	-1917039277	-0,269387869	0,396556628	0,665944497	hypo	ENSMUST00000183006[chr1;34121249;+]	11443	ENSMUSG00000026131	Dst	dystonin [Source:MGI Symbol;Acc:MGI:104627]	ENSMUST00000183302[chr1;34160252;34160252;+]	ENSMUST00000183006[chr1;34121249;34121249;+]
26688	chr10	123476169	123477739	25	1571	-1916822798	-0,268893515	0,398211274	0,667104788	hypo	ENSMUST00000122512[chr10;123432565;+]	43603	ENSMUSG00000084461	Gm22958	predicted gene, 22958 [Source:MGI Symbol;Acc:MGI:5452735]	ENSMUST00000183953[chr10;123196971;123196971;-]	ENSMUST00000122512[chr10;123432565;123432565;+]
40514	chr5	52253755	52255247	28	1493	-1904286134	-0,265565857	0,325378909	0,590944767	hypo	ENSMUST00000180601[chr5;52190680;+]	63074	ENSMUSG00000097145	9230114K14Rik	RIKEN cDNA 9230114K14 gene [Source:MGI Symbol;Acc:MGI:3041212]	ENSMUST00000031061[chr5;52190519;52190519;-]	ENSMUST00000180601[chr5;52190680;52190680;+]
17959	chr5	126272705	126274716	21	2012	1895429493	0,328146962	0,715380218	0,387233256	hyper	ENSMUST00000178061[chr5;126389654;-]	114937	ENSMUSG00000094875	Gm23151	predicted gene, 23151 [Source:MGI Symbol;Acc:MGI:5452928]	ENSMUST00000164138[chr5;125848740;125848740;-]	ENSMUST00000178061[chr5;126389654;126389654;-]
1244	chr1	163357536	163358502	16	967	1894044887	0,524934613	0,713944014	0,189009401	hyper	ENSMUST00000158326[chr1;163402282;+]	43779	ENSMUSG00000088951	Gm24940	predicted gene, 24940 [Source:MGI Symbol;Acc:MGI:5454717]	ENSMUST00000158326[chr1;163402282;163402282;+]	ENSMUST00000045138[chr1;163403641;163403641;-]
10942	chr18	69865828	69867262	24	1435	1886930358	0,263650493	0,695887368	0,432236875	hyper	ENSMUST00000151773[chr18;69925425;+]	58162	ENSMUSG00000038903	Ccdc68	coiled-coil domain containing 68 [Source:MGI Symbol;Acc:MGI:3612676]	ENSMUST00000151773[chr18;69925425;69925425;+]	ENSMUST00000147221[chr18;69969596;69969596;-]
24600	chr1	120613255	120614398	32	1144	-1884494756	-0,50883123	0,069188525	0,578019755	hypo	ENSMUST00000079721[chr1;120602417;+]	10837	ENSMUSG00000058665	En1	engrailed 1 [Source:MGI Symbol;Acc:MGI:95389]	ENSMUST00000027639[chr1;120505084;120505084;-]	ENSMUST00000079721[chr1;120602417;120602417;+]
5153	chr12	103060886	103062132	25	1247	1876502682	0,267345242	0,655023057	0,387677816	hyper	ENSMUST00000178846[chr12;103059078;+]	1807	ENSMUSG00000021198	Unc79	unc-79 homolog (C. elegans) [Source:MGI Symbol;Acc:MGI:2684729]	ENSMUST00000177984[chr12;103095093;103095093;+]	ENSMUST00000178846[chr12;103059078;103059078;+]
9468	chr17	10455609	10457318	26	1710	1874974215	0,258647292	0,812999836	0,554352545	hyper	ENSMUST00000159602[chr17;10456295;+]	0	ENSMUSG00000089633	A230009B12Rik	RIKEN cDNA A230009B12 gene [Source:MGI Symbol;Acc:MGI:2442666]	ENSMUST00000160738[chr17;10464836;10464836;+]	ENSMUST00000160599[chr17;10631067;10631067;-]
12400	chr2	73976969	73978858	38	1890	1868918324	0,252528457	0,566150894	0,313622437	hyper	ENSMUST00000119237[chr2;73960669;-]	16299	ENSMUSG00000083072	Gm13668	predicted gene 13668 [Source:MGI Symbol;Acc:MGI:3650878]	ENSMUST00000119237[chr2;73960669;73960669;-]	ENSMUST00000181596[chr2;73892995;73892995;+]
17845	chr5	120030354	120031777	28	1424	1868047658	0,434788951	0,700688461	0,26589951	hyper	ENSMUST00000082683[chr5;120064334;+]	32556	ENSMUSG00000064617	n-R5s176	nuclear encoded rRNA 5S 176 [Source:MGI Symbol;Acc:MGI:4422041]	ENSMUST00000082683[chr5;120064334;120064334;+]	ENSMUST00000180812[chr5;120139261;120139261;-]
43754	chr7	98572297	98573969	23	1673	-1851674256	-0,311241459	0,311437336	0,622678795	hypo	ENSMUST00000069035[chr7;98562988;-]	9308	ENSMUSG00000055446	A630091E08Rik	RIKEN cDNA A630091E08 gene [Source:MGI Symbol;Acc:MGI:2442837]	ENSMUST00000069035[chr7;98562988;98562988;-]	ENSMUST00000083869[chr7;98506953;98506953;+]
30164	chr13	94626045	94626886	26	842	-1850619587	-0,266748823	0,266607322	0,533356146	hypo	ENSMUST00000122474[chr13;94517161;+]	108883	ENSMUSG00000084423	Gm25109	predicted gene, 25109 [Source:MGI Symbol;Acc:MGI:5454886]	ENSMUST00000046644[chr13;94788942;94788942;+]	ENSMUST00000122474[chr13;94517161;94517161;+]
9343	chr16	95588979	95590800	24	1822	1849363623	0,323475673	0,625425245	0,301949572	hyper	ENSMUST00000077773[chr16;95586593;-]	2385	ENSMUSG00000040732	Erg	avian erythroblastosis virus E-26 (v-ets) oncogene related [Source:MGI Symbol;Acc:MGI:95415]	ENSMUST00000077773[chr16;95586593;95586593;-]	ENSMUST00000156615[chr16;95808317;95808317;-]
45428	chr8	121528532	121529492	26	961	-183207977	-0,289613907	0,42808461	0,717698517	hypo	ENSMUST00000183280[chr8;121541869;-]	12376	ENSMUSG00000031809	1700018B08Rik	RIKEN cDNA 1700018B08 gene [Source:MGI Symbol;Acc:MGI:1923655]	ENSMUST00000182145[chr8;121542121;121542121;+]	ENSMUST00000183280[chr8;121541869;121541869;-]
4345	chr12	12654393	12655991	22	1599	1829063571	0,273030678	0,740139166	0,467108489	hyper	ENSMUST00000184748[chr12;12682618;-]	26626	ENSMUSG00000098314	Gm27952	predicted gene, 27952 [Source:MGI Symbol;Acc:MGI:5531334]	ENSMUST00000101943[chr12;12700038;12700038;+]	ENSMUST00000184748[chr12;12682618;12682618;-]
45246	chr8	112730027	112732021	32	1995	-1826030048	-0,25709395	0,521989859	0,779083808	hypo	ENSMUST00000127636[chr8;112731398;+]	0	ENSMUSG00000031772	Cntnap4	contactin associated protein-like 4 [Source:MGI Symbol;Acc:MGI:2183572]	ENSMUST00000140753[chr8;112773653;112773653;+]	ENSMUST00000158719[chr8;112581635;112581635;+]
6536	chr13	110721995	110723663	27	1669	182358943	0,308555691	0,693656636	0,385100945	hyper	ENSMUST00000022212[chr13;110395043;+]	326951	ENSMUSG00000021701	Plk2	polo-like kinase 2 [Source:MGI Symbol;Acc:MGI:1099790]	ENSMUST00000058806[chr13;110357172;110357172;-]	ENSMUST00000022212[chr13;110395043;110395043;+]
22644	chr9	48516839	48518453	28	1615	1820641827	0,269037217	0,62068607	0,351648853	hyper	ENSMUST00000116751[chr9;48507060;-]	9778	ENSMUSG00000080401	Gm23653	predicted gene, 23653 [Source:MGI Symbol;Acc:MGI:5453430]	ENSMUST00000116751[chr9;48507060;48507060;-]	ENSMUST00000048824[chr9;48495344;48495344;+]
35938	chr2	44271193	44272258	25	1066	-1819962516	-0,271232473	0,544744466	0,81597694	hypo	ENSMUST00000157499[chr2;44428934;+]	156675	ENSMUSG00000088124	Gm22867	predicted gene, 22867 [Source:MGI Symbol;Acc:MGI:5452644]	ENSMUST00000157499[chr2;44428934;44428934;+]	ENSMUST00000128630[chr2;44065040;44065040;+]
17250	chr5	73782399	73783728	23	1330	1811122649	0,300385036	0,63950514	0,339120103	hyper	ENSMUST00000113548[chr5;73657534;+]	124864	ENSMUSG00000029155	Spata18	spermatogenesis associated 18 [Source:MGI Symbol;Acc:MGI:1920722]	ENSMUST00000081170[chr5;73647713;73647713;-]	ENSMUST00000113548[chr5;73657534;73657534;+]
3200	chr11	34729934	34732143	29	2210	181112142	0,250190008	0,762554557	0,512364549	hyper	ENSMUST00000101364[chr11;34688479;-]	41454	ENSMUSG00000020143	Dock2	dedicator of cyto-kinesis 2 [Source:MGI Symbol;Acc:MGI:2149010]	ENSMUST00000101364[chr11;34688479;34688479;-]	ENSMUST00000154178[chr11;34783883;34783883;-]
2132	chr10	63781091	63782910	22	1820	1807543733	0,312555457	0,770089211	0,457533753	hyper	ENSMUST00000135474[chr10;63821054;+]	38143	ENSMUSG00000060843	Ctnna3	catenin (cadherin associated protein), alpha 3 [Source:MGI Symbol;Acc:MGI:2661445]	ENSMUST00000135474[chr10;63821054;63821054;+]	ENSMUST00000079279[chr10;63927434;63927434;-]
21991	chr8	112337600	112339432	22	1833	1806114086	0,326031662	0,708329407	0,382297745	hyper	ENSMUST00000175424[chr8;112218097;+]	119502	ENSMUSG00000093165	Gm22181	predicted gene, 22181 [Source:MGI Symbol;Acc:MGI:5451958]	ENSMUST00000034225[chr8;112570042;112570042;+]	ENSMUST00000175424[chr8;112218097;112218097;+]
21173	chr8	26229114	26230428	19	1315	1806024404	0,33364461	0,781856446	0,448211836	hyper	ENSMUST00000157356[chr8;26240408;-]	9979	ENSMUSG00000087981	Gm22227	predicted gene, 22227 [Source:MGI Symbol;Acc:MGI:5452004]	ENSMUST00000037182[chr8;26119224;26119224;-]	ENSMUST00000157356[chr8;26240408;26240408;-]
35583	chr19	59469807	59470650	17	844	-1803954955	-0,579559539	0,20435205	0,783911589	hypo	ENSMUST00000174573[chr19;59462801;+]	7005	ENSMUSG00000043969	Emx2	empty spiracles homeobox 2 [Source:MGI Symbol;Acc:MGI:95388]	ENSMUST00000136990[chr19;59458635;59458635;-]	ENSMUST00000174573[chr19;59462801;59462801;+]
6220	chr13	72508936	72510085	27	1150	1802443608	0,259755032	0,732965567	0,473210534	hyper	ENSMUST00000075549[chr13;72455340;-]	53595	ENSMUSG00000094989	Rpl9-ps4	ribosomal protein L9, pseudogene 4 [Source:MGI Symbol;Acc:MGI:3704410]	ENSMUST00000075549[chr13;72455340;72455340;-]	ENSMUST00000177421[chr13;72627013;72627013;-]
10906	chr18	69069428	69070992	23	1565	1801862868	0,299391517	0,658633082	0,359241565	hyper	ENSMUST00000184434[chr18;69022273;-]	47154	ENSMUSG00000098366	Mir145b	microRNA 145b [Source:MGI Symbol;Acc:MGI:5531026]	ENSMUST00000184434[chr18;69022273;69022273;-]	ENSMUST00000157541[chr18;69174120;69174120;-]
2848	chr10	121246870	121247587	19	718	1800270487	0,440793671	0,771574211	0,33078054	hyper	ENSMUST00000064107[chr10;121311189;-]	63601	ENSMUSG00000052302	Tbc1d30	TBC1 domain family, member 30 [Source:MGI Symbol;Acc:MGI:1921944]	ENSMUST00000040344[chr10;121365089;121365089;+]	ENSMUST00000064107[chr10;121311189;121311189;-]
37412	chr3	30371016	30372095	25	1080	-1796461004	-0,300097003	0,43499225	0,735089253	hypo	ENSMUST00000091270[chr3;30269947;-]	101068	ENSMUSG00000069074	Gm10258	predicted gene 10258 [Source:MGI Symbol;Acc:MGI:3648282]	ENSMUST00000091270[chr3;30269947;30269947;-]	ENSMUST00000173022[chr3;30509487;30509487;-]
1810	chr10	22811529	22812714	22	1186	1795423864	0,437642877	0,626631432	0,188988556	hyper	ENSMUST00000049930[chr10;22820128;-]	7413	ENSMUSG00000045680	Tcf21	transcription factor 21 [Source:MGI Symbol;Acc:MGI:1202715]	ENSMUST00000095794[chr10;22731938;22731938;-]	ENSMUST00000049930[chr10;22820128;22820128;-]
31236	chr14	118049499	118050980	23	1482	-1791479822	-0,256362419	0,454733697	0,711096116	hypo	ENSMUST00000022725[chr14;118052246;-]	1265	ENSMUSG00000022129	Dct	dopachrome tautomerase [Source:MGI Symbol;Acc:MGI:102563]	ENSMUST00000180772[chr14;118107830;118107830;+]	ENSMUST00000022725[chr14;118052246;118052246;-]
40789	chr5	85869439	85870823	23	1385	-1776543639	-0,350095181	0,31182558	0,661920761	hypo	ENSMUST00000082621[chr5;85829626;+]	39812	ENSMUSG00000064555	Gm24626	predicted gene, 24626 [Source:MGI Symbol;Acc:MGI:5454403]	ENSMUST00000031171[chr5;86071745;86071745;+]	ENSMUST00000082621[chr5;85829626;85829626;+]
35944	chr2	44317633	44319013	25	1381	-1769211554	-0,275930042	0,555057734	0,830987776	hypo	ENSMUST00000157499[chr2;44428934;+]	109920	ENSMUSG00000088124	Gm22867	predicted gene, 22867 [Source:MGI Symbol;Acc:MGI:5452644]	ENSMUST00000157499[chr2;44428934;44428934;+]	ENSMUST00000134813[chr2;44571347;44571347;-]
6104	chr13	58982789	58984236	25	1448	176145602	0,251245584	0,760089421	0,508843837	hyper	ENSMUST00000079828[chr13;58807899;+]	174889	ENSMUSG00000055254	Ntrk2	neurotrophic tyrosine kinase, receptor, type 2 [Source:MGI Symbol;Acc:MGI:97384]	ENSMUST00000022036[chr13;58610877;58610877;-]	ENSMUST00000079828[chr13;58807899;58807899;+]
18653	chr6	37253272	37254809	24	1538	1754438177	0,269105417	0,59149147	0,322386053	hyper	ENSMUST00000042075[chr6;37299637;-]	44827	ENSMUSG00000038665	Dgki	diacylglycerol kinase, iota [Source:MGI Symbol;Acc:MGI:2443430]	ENSMUST00000146656[chr6;37064510;37064510;-]	ENSMUST00000042075[chr6;37299637;37299637;-]
19435	chr6	119056384	119057874	25	1491	1734307282	0,301671159	0,740636081	0,438964922	hyper	ENSMUST00000112777[chr6;119175251;+]	117376	ENSMUSG00000041477	Dcp1b	DCP1 decapping enzyme homolog B (S. cerevisiae) [Source:MGI Symbol;Acc:MGI:2442404]	ENSMUST00000112777[chr6;119175251;119175251;+]	ENSMUST00000158490[chr6;118834899;118834899;+]
45444	chr8	122181411	122182530	24	1120	-1727124331	-0,263324319	0,20544814	0,468772459	hypo	ENSMUST00000055537[chr8;122269568;+]	87037	ENSMUSG00000043903	Gm22	predicted gene 22 [Source:MGI Symbol;Acc:MGI:2684868]	ENSMUST00000055537[chr8;122269568;122269568;+]	ENSMUST00000044123[chr8;122360746;122360746;-]
38086	chr3	99239362	99239699	10	338	-1726332049	-0,699451714	0,046307663	0,745759377	hypo	ENSMUST00000151606[chr3;99240380;+]	680	ENSMUSG00000027868	Tbx15	T-box 15 [Source:MGI Symbol;Acc:MGI:1277234]	ENSMUST00000151606[chr3;99240380;99240380;+]	ENSMUST00000126875[chr3;99141164;99141164;+]
35939	chr2	44272629	44273145	16	517	-1725078724	-0,395479933	0,313639226	0,709119158	hypo	ENSMUST00000157499[chr2;44428934;+]	155788	ENSMUSG00000088124	Gm22867	predicted gene, 22867 [Source:MGI Symbol;Acc:MGI:5452644]	ENSMUST00000157499[chr2;44428934;44428934;+]	ENSMUST00000128630[chr2;44065040;44065040;+]
1111	chr1	150680429	150681442	25	1014	1722647105	0,326313132	0,718794549	0,392481417	hyper	ENSMUST00000177268[chr1;150625298;+]	55130	ENSMUSG00000093650	Gm20631	predicted gene 20631 [Source:MGI Symbol;Acc:MGI:5313078]	ENSMUST00000177036[chr1;150583212;150583212;-]	ENSMUST00000177268[chr1;150625298;150625298;+]
10227	chr17	85847412	85848540	23	1129	1722561796	0,262805104	0,742187568	0,479382464	hyper	ENSMUST00000163568[chr17;85688274;-]	159137	ENSMUSG00000024134	Six2	sine oculis-related homeobox 2 [Source:MGI Symbol;Acc:MGI:102778]	ENSMUST00000163568[chr17;85688274;85688274;-]	ENSMUST00000184291[chr17;85625449;85625449;+]
35780	chr2	28479151	28480093	21	943	-1722294865	-0,253700113	0,305423779	0,559123892	hypo	ENSMUST00000120702[chr2;28477165;+]	1985	ENSMUSG00000082895	Rpsa-ps9	ribosomal protein SA, pseudogene 9 [Source:MGI Symbol;Acc:MGI:3650393]	ENSMUST00000086370[chr2;28466332;28466332;-]	ENSMUST00000120702[chr2;28477165;28477165;+]
31699	chr15	55975848	55977205	24	1358	-1709350259	-0,265719092	0,531713805	0,797432897	hypo	ENSMUST00000039769[chr15;55906949;-]	68898	ENSMUSG00000060429	Sntb1	syntrophin, basic 1 [Source:MGI Symbol;Acc:MGI:101781]	ENSMUST00000039769[chr15;55906949;55906949;-]	ENSMUST00000166449[chr15;55621451;55621451;+]
10506	chr18	30406184	30407640	23	1457	1708339413	0,304523253	0,718597867	0,414074613	hyper	ENSMUST00000164794[chr18;30459559;-]	51918	ENSMUSG00000091785	Rpl29-ps5	ribosomal protein L29, pseudogene 5 [Source:MGI Symbol;Acc:MGI:3646368]	ENSMUST00000157501[chr18;30476406;30476406;+]	ENSMUST00000164794[chr18;30459559;30459559;-]
39125	chr4	61896358	61897850	23	1493	-1707835843	-0,28556422	0,321714191	0,60727841	hypo	ENSMUST00000120145[chr4;61883296;-]	13061	ENSMUSG00000082363	Mup-ps18	major urinary protein, pseudogene 18 [Source:MGI Symbol;Acc:MGI:3651979]	ENSMUST00000120145[chr4;61883296;61883296;-]	ENSMUST00000120390[chr4;61959911;61959911;-]
44705	chr8	48739502	48740511	22	1010	-1707186429	-0,352567507	0,320532522	0,673100029	hypo	ENSMUST00000033965[chr8;48674690;-]	64811	ENSMUSG00000031561	Tenm3	teneurin transmembrane protein 3 [Source:MGI Symbol;Acc:MGI:1345183]	ENSMUST00000033965[chr8;48674690;48674690;-]	ENSMUST00000158923[chr8;48958481;48958481;-]
5791	chr13	44534827	44536427	23	1601	1700492929	0,287989265	0,592024813	0,304035547	hyper	ENSMUST00000183264[chr13;44455303;-]	79523	ENSMUSG00000098107	Gm27007	predicted gene, 27007 [Source:MGI Symbol;Acc:MGI:5504122]	ENSMUST00000183264[chr13;44455303;44455303;-]	ENSMUST00000182568[chr13;44439726;44439726;+]
10593	chr18	42134029	42135693	34	1665	1690479098	0,276795222	0,607652522	0,3308573	hyper	ENSMUST00000132681[chr18;42141896;+]	6202	ENSMUSG00000057719	Sh3rf2	SH3 domain containing ring finger 2 [Source:MGI Symbol;Acc:MGI:2444628]	ENSMUST00000132681[chr18;42141896;42141896;+]	ENSMUST00000081374[chr18;42196709;42196709;-]
5792	chr13	44581891	44582890	26	1000	1670752912	0,294473196	0,737759555	0,443286359	hyper	ENSMUST00000183264[chr13;44455303;-]	126587	ENSMUSG00000098107	Gm27007	predicted gene, 27007 [Source:MGI Symbol;Acc:MGI:5504122]	ENSMUST00000183264[chr13;44455303;44455303;-]	ENSMUST00000182568[chr13;44439726;44439726;+]
16623	chr4	154735157	154736905	29	1749	1669328534	0,261558037	0,664486133	0,402928096	hyper	ENSMUST00000060062[chr4;154667867;-]	67289	ENSMUSG00000051276	Actrt2	actin-related protein T2 [Source:MGI Symbol;Acc:MGI:1920603]	ENSMUST00000060062[chr4;154667867;154667867;-]	ENSMUST00000136217[chr4;154637575;154637575;+]
25228	chr1	183437770	183438587	27	818	-1668514876	-0,284310916	0,295157039	0,579467955	hypo	ENSMUST00000065900[chr1;183418502;+]	19267	ENSMUSG00000053461	Hhipl2	hedgehog interacting protein-like 2 [Source:MGI Symbol;Acc:MGI:1926022]	ENSMUST00000069922[chr1;183369529;183369529;-]	ENSMUST00000065900[chr1;183418502;183418502;+]
7504	chr14	122200227	122201176	20	950	1667805177	0,286415623	0,687421684	0,401006061	hyper	ENSMUST00000026625[chr14;122181693;+]	18533	ENSMUSG00000025545	Clybl	citrate lyase beta like [Source:MGI Symbol;Acc:MGI:1916884]	ENSMUST00000131416[chr14;122106974;122106974;-]	ENSMUST00000026625[chr14;122181693;122181693;+]
21731	chr8	92193502	92194540	23	1039	1663204776	0,29728083	0,608004847	0,310724016	hyper	ENSMUST00000178584[chr8;92339250;-]	144709	ENSMUSG00000095651	Gm21817	predicted gene, 21817 [Source:MGI Symbol;Acc:MGI:5433981]	ENSMUST00000034184[chr8;92357795;92357795;+]	ENSMUST00000178584[chr8;92339250;92339250;-]
41739	chr5	148272028	148273550	23	1523	-1660985952	-0,264600796	0,389009962	0,653610758	hypo	ENSMUST00000110514[chr5;148265344;+]	6683	ENSMUSG00000029651	Mtus2	microtubule associated tumor suppressor candidate 2 [Source:MGI Symbol;Acc:MGI:1915388]	ENSMUST00000152105[chr5;148303164;148303164;+]	ENSMUST00000110514[chr5;148265344;148265344;+]
11609	chr19	43601952	43602821	16	870	1651247192	0,70826808	0,777890236	0,069622156	hyper	ENSMUST00000172872[chr19;43610625;-]	7803	ENSMUSG00000092250	Gm20467	predicted gene 20467 [Source:MGI Symbol;Acc:MGI:5141932]	ENSMUST00000057178[chr19;43612324;43612324;+]	ENSMUST00000172872[chr19;43610625;43610625;-]
18334	chr5	149766737	149767474	16	738	1643230909	0,368948214	0,56558057	0,196632356	hyper	ENSMUST00000159581[chr5;149753941;+]	12795	ENSMUSG00000051950	B3glct	beta-3-glucosyltransferase [Source:MGI Symbol;Acc:MGI:2685903]	ENSMUST00000116118[chr5;149661223;149661223;-]	ENSMUST00000159581[chr5;149753941;149753941;+]
40918	chr5	101239210	101240757	26	1548	-1641303615	-0,284481553	0,255110438	0,539591991	hypo	ENSMUST00000173738[chr5;101599313;+]	358555	ENSMUSG00000092503	Gm20484	predicted gene 20484 [Source:MGI Symbol;Acc:MGI:5141949]	ENSMUST00000173738[chr5;101599313;101599313;+]	ENSMUST00000145612[chr5;100846416;100846416;+]
41964	chr6	22180469	22181132	15	664	-1633762079	-0,365929404	0,43713856	0,803067964	hypo	ENSMUST00000154734[chr6;22135545;+]	44923	ENSMUSG00000062980	Cped1	cadherin-like and PC-esterase domain containing 1 [Source:MGI Symbol;Acc:MGI:2444814]	ENSMUST00000128245[chr6;22288226;22288226;+]	ENSMUST00000154734[chr6;22135545;22135545;+]
19885	chr7	27379985	27380493	18	509	1626497555	0,310856459	0,56652289	0,25566643	hyper	ENSMUST00000108362[chr7;27394506;-]	14012	ENSMUSG00000011751	Sptbn4	spectrin beta, non-erythrocytic 4 [Source:MGI Symbol;Acc:MGI:1890574]	ENSMUST00000126587[chr7;27357419;27357419;-]	ENSMUST00000108362[chr7;27394506;27394506;-]
3242	chr11	36799388	36801241	25	1854	1621211203	0,277083139	0,630904417	0,353821279	hyper	ENSMUST00000083239[chr11;36722881;+]	76506	ENSMUSG00000065173	Gm22127	predicted gene, 22127 [Source:MGI Symbol;Acc:MGI:5451904]	ENSMUST00000149787[chr11;36677745;36677745;-]	ENSMUST00000083239[chr11;36722881;36722881;+]
30057	chr13	81578111	81578919	20	809	-1621140791	-0,300594289	0,359925122	0,660519411	hypo	ENSMUST00000132045[chr13;81584081;-]	5161	ENSMUSG00000069170	Gpr98	G protein-coupled receptor 98 [Source:MGI Symbol;Acc:MGI:1274784]	ENSMUST00000109565[chr13;81570640;81570640;-]	ENSMUST00000132045[chr13;81584081;81584081;-]
19350	chr6	112732759	112734580	24	1822	161405761	0,295864315	0,700305954	0,404441639	hyper	ENSMUST00000131835[chr6;112766937;-]	32356	ENSMUSG00000030257	Srgap3	SLIT-ROBO Rho GTPase activating protein 3 [Source:MGI Symbol;Acc:MGI:2152938]	ENSMUST00000077088[chr6;112696686;112696686;-]	ENSMUST00000131835[chr6;112766937;112766937;-]
24597	chr1	120598173	120599488	23	1316	-16038029	-0,539011932	0,108349151	0,647361083	hypo	ENSMUST00000079721[chr1;120602417;+]	2928	ENSMUSG00000058665	En1	engrailed 1 [Source:MGI Symbol;Acc:MGI:95389]	ENSMUST00000079721[chr1;120602417;120602417;+]	ENSMUST00000037286[chr1;120340581;120340581;+]
28398	chr12	33954800	33955705	16	906	-1598669017	-0,445814467	0,185893116	0,631707583	hypo	ENSMUST00000049089[chr12;33957670;+]	1964	ENSMUSG00000035799	Twist1	twist basic helix-loop-helix transcription factor 1 [Source:MGI Symbol;Acc:MGI:98872]	ENSMUST00000049089[chr12;33957670;33957670;+]	ENSMUST00000061035[chr12;33928424;33928424;+]
4498	chr12	30603584	30605013	25	1430	1596912079	0,256839221	0,718574074	0,461734853	hyper	ENSMUST00000057151[chr12;30584442;+]	19141	ENSMUSG00000043061	Tmem18	transmembrane protein 18 [Source:MGI Symbol;Acc:MGI:2387176]	ENSMUST00000174912[chr12;30558120;30558120;-]	ENSMUST00000057151[chr12;30584442;30584442;+]
17882	chr5	122078465	122079709	26	1245	1595105466	0,297758026	0,753962619	0,456204593	hyper	ENSMUST00000014080[chr5;122100950;+]	21240	ENSMUSG00000013936	Myl2	myosin, light polypeptide 2, regulatory, cardiac, slow [Source:MGI Symbol;Acc:MGI:97272]	ENSMUST00000014080[chr5;122100950;122100950;+]	ENSMUST00000135544[chr5;122048381;122048381;+]
14038	chr3	55542289	55543592	31	1304	1592307383	0,305849616	0,529823132	0,223973515	hyper	ENSMUST00000082970[chr3;55548445;+]	4852	ENSMUSG00000064904	Gm25404	predicted gene, 25404 [Source:MGI Symbol;Acc:MGI:5455181]	ENSMUST00000082970[chr3;55548445;55548445;+]	ENSMUST00000070418[chr3;55461757;55461757;+]
3176	chr11	33705215	33706605	18	1391	1574267844	0,352459234	0,746626014	0,39416678	hyper	ENSMUST00000125068[chr11;33705549;+]	0	ENSMUSG00000087328	Gm12120	predicted gene 12120 [Source:MGI Symbol;Acc:MGI:3651991]	ENSMUST00000135350[chr11;33578959;33578959;-]	ENSMUST00000136083[chr11;33695893;33695893;+]
33787	chr17	62816668	62817662	23	995	-1565308192	-0,28509685	0,453022384	0,738119234	hypo	ENSMUST00000078839[chr17;62881144;-]	63481	ENSMUSG00000048915	Efna5	ephrin A5 [Source:MGI Symbol;Acc:MGI:107444]	ENSMUST00000163332[chr17;62606707;62606707;-]	ENSMUST00000078839[chr17;62881144;62881144;-]
30261	chr13	102113550	102114713	22	1164	-1559332925	-0,261461158	0,45703702	0,718498178	hypo	ENSMUST00000122784[chr13;102228668;+]	113954	ENSMUSG00000084733	Gm25808	predicted gene, 25808 [Source:MGI Symbol;Acc:MGI:5455585]	ENSMUST00000122784[chr13;102228668;102228668;+]	ENSMUST00000164211[chr13;102771069;102771069;-]
16718	chr5	13124604	13126110	28	1507	1549239056	0,251236343	0,712938266	0,461701923	hyper	ENSMUST00000078246[chr5;13121766;-]	2837	ENSMUSG00000062038	Gm10108	predicted pseudogene 10108 [Source:MGI Symbol;Acc:MGI:3642431]	ENSMUST00000078246[chr5;13121766;13121766;-]	ENSMUST00000180047[chr5;12940369;12940369;+]
39618	chr4	129147708	129148745	20	1038	-1539450241	-0,3032959	0,390371151	0,693667051	hypo	ENSMUST00000102600[chr4;129136998;+]	10709	ENSMUSG00000001334	Fndc5	fibronectin type III domain containing 5 [Source:MGI Symbol;Acc:MGI:1917614]	ENSMUST00000116444[chr4;129122036;129122036;-]	ENSMUST00000102600[chr4;129136998;129136998;+]
9307	chr16	93421934	93422810	22	877	1536040119	0,277761443	0,552814925	0,275053482	hyper	ENSMUST00000103258[chr16;93369719;+]	52214	ENSMUSG00000076457	Mir802	microRNA 802 [Source:MGI Symbol;Acc:MGI:3691608]	ENSMUST00000039659[chr16;93607836;93607836;+]	ENSMUST00000103258[chr16;93369719;93369719;+]
6410	chr13	99780559	99782330	25	1772	1534403334	0,261537181	0,57910182	0,317564639	hyper	ENSMUST00000104485[chr13;99692529;-]	88029	ENSMUSG00000077673	Gm24471	predicted gene, 24471 [Source:MGI Symbol;Acc:MGI:5454248]	ENSMUST00000104485[chr13;99692529;99692529;-]	ENSMUST00000022150[chr13;99900683;99900683;-]
25250	chr1	184958294	184959824	25	1531	-1532274959	-0,283608657	0,397571313	0,68117997	hypo	ENSMUST00000027929[chr1;184999549;-]	39724	ENSMUSG00000026620	Mark1	MAP/microtubule affinity-regulating kinase 1 [Source:MGI Symbol;Acc:MGI:2664902]	ENSMUST00000048308[chr1;184883218;184883218;-]	ENSMUST00000027929[chr1;184999549;184999549;-]
22578	chr9	44826013	44827173	19	1161	1528826738	0,293851041	0,851773158	0,557922117	hyper	ENSMUST00000138119[chr9;44820115;-]	5897	ENSMUSG00000002028	Kmt2a	lysine (K)-specific methyltransferase 2A [Source:MGI Symbol;Acc:MGI:96995]	ENSMUST00000138119[chr9;44820115;44820115;-]	ENSMUST00000152241[chr9;44848184;44848184;-]
36052	chr2	60515112	60516488	19	1377	-1525221197	-0,30886821	0,424194754	0,733062964	hypo	ENSMUST00000151931[chr2;60550756;+]	34267	ENSMUSG00000086578	Gm13583	predicted gene 13583 [Source:MGI Symbol;Acc:MGI:3650462]	ENSMUST00000151931[chr2;60550756;60550756;+]	ENSMUST00000112525[chr2;60553308;60553308;-]
6404	chr13	99616844	99618876	30	2033	1523348042	0,264400615	0,654051472	0,389650857	hyper	ENSMUST00000104485[chr13;99692529;-]	73652	ENSMUSG00000077673	Gm24471	predicted gene, 24471 [Source:MGI Symbol;Acc:MGI:5454248]	ENSMUST00000064762[chr13;99516602;99516602;-]	ENSMUST00000104485[chr13;99692529;99692529;-]
9191	chr16	88825346	88826517	19	1172	1523251335	0,329636017	0,785883868	0,45624785	hyper	ENSMUST00000099562[chr16;88825822;-]	0	ENSMUSG00000074928	Krtap14	keratin associated protein 14 [Source:MGI Symbol;Acc:MGI:1346079]	ENSMUST00000054223[chr16;88774206;88774206;-]	ENSMUST00000023648[chr16;88820214;88820214;+]
16916	chr5	35478650	35480866	27	2217	1522505885	0,278790703	0,611140725	0,332350022	hyper	ENSMUST00000132959[chr5;35525571;-]	44704	ENSMUSG00000036596	Cpz	carboxypeptidase Z [Source:MGI Symbol;Acc:MGI:88487]	ENSMUST00000119494[chr5;35554183;35554183;+]	ENSMUST00000132959[chr5;35525571;35525571;-]
26899	chr11	18753784	18755510	23	1727	-1521639194	-0,296176877	0,249544303	0,545721181	hypo	ENSMUST00000083450[chr11;18738694;+]	15089	ENSMUSG00000065384	Gm23093	predicted gene, 23093 [Source:MGI Symbol;Acc:MGI:5452870]	ENSMUST00000145182[chr11;18710222;18710222;-]	ENSMUST00000083450[chr11;18738694;18738694;+]
26943	chr11	22857679	22858529	32	851	-1521600798	-0,286326584	0,248051348	0,534377932	hypo	ENSMUST00000174568[chr11;22858930;+]	400	ENSMUSG00000092626	9130230N09Rik	RIKEN cDNA 9130230N09 gene [Source:MGI Symbol;Acc:MGI:1924921]	ENSMUST00000174568[chr11;22858930;22858930;+]	ENSMUST00000117244[chr11;22859544;22859544;-]
10647	chr18	46727161	46727783	19	623	1518631924	0,300898362	0,511721951	0,21082359	hyper	ENSMUST00000035804[chr18;46728342;-]	558	ENSMUSG00000033022	Cdo1	cysteine dioxygenase 1, cytosolic [Source:MGI Symbol;Acc:MGI:105925]	ENSMUST00000025357[chr18;46741916;46741916;+]	ENSMUST00000035804[chr18;46728342;46728342;-]
13304	chr2	165545933	165547155	23	1223	1518370274	0,271988113	0,702117212	0,430129098	hyper	ENSMUST00000148463[chr2;165508780;+]	37152	ENSMUSG00000027661	Slc2a10	solute carrier family 2 (facilitated glucose transporter), member 10 [Source:MGI Symbol;Acc:MGI:2156687]	ENSMUST00000088132[chr2;165595031;165595031;+]	ENSMUST00000148463[chr2;165508780;165508780;+]
4893	chr12	73531987	73532751	23	765	151568096	0,31114133	0,56418645	0,25304512	hyper	ENSMUST00000042975[chr12;73546395;-]	13643	ENSMUSG00000034435	Tmem30b	transmembrane protein 30B [Source:MGI Symbol;Acc:MGI:2442082]	ENSMUST00000021527[chr12;73584796;73584796;+]	ENSMUST00000042975[chr12;73546395;73546395;-]
14876	chr3	134189385	134190532	26	1148	1510023036	0,253500968	0,56714996	0,313648992	hyper	ENSMUST00000181904[chr3;134236490;+]	45957	ENSMUSG00000044365	Cxxc4	CXXC finger 4 [Source:MGI Symbol;Acc:MGI:2442112]	ENSMUST00000181904[chr3;134236490;134236490;+]	ENSMUST00000181952[chr3;134240494;134240494;-]
27947	chr11	113805640	113806874	22	1235	-1503141667	-0,284434056	0,409127166	0,693561221	hypo	ENSMUST00000156955[chr11;113810423;-]	3548	ENSMUSG00000041592	Sdk2	sidekick homolog 2 (chicken) [Source:MGI Symbol;Acc:MGI:2443847]	ENSMUST00000053536[chr11;113751881;113751881;-]	ENSMUST00000156955[chr11;113810423;113810423;-]
41287	chr5	119687469	119688427	27	959	-149854044	-0,367865852	0,241088155	0,608954007	hypo	ENSMUST00000135385[chr5;119691218;-]	2790	ENSMUSG00000086847	Tbx3os2	T-box 3, opposite strand 2 [Source:MGI Symbol;Acc:MGI:3801954]	ENSMUST00000129108[chr5;119671365;119671365;-]	ENSMUST00000135385[chr5;119691218;119691218;-]
26707	chr10	125570431	125571124	11	694	-1497409307	-0,440586354	0,28838075	0,728967104	hypo	ENSMUST00000063318[chr10;125328963;-]	241467	ENSMUSG00000020102	Slc16a7	solute carrier family 16 (monocarboxylic acid transporters), member 7 [Source:MGI Symbol;Acc:MGI:1330284]	ENSMUST00000063318[chr10;125328963;125328963;-]	ENSMUST00000158994[chr10;124455058;124455058;+]
15421	chr4	41495248	41496216	19	969	1493714444	0,283382089	0,733889509	0,45050742	hyper	ENSMUST00000149596[chr4;41502668;-]	6451	ENSMUSG00000046312	AI464131	expressed sequence AI464131 [Source:MGI Symbol;Acc:MGI:2140300]	ENSMUST00000151164[chr4;41517436;41517436;+]	ENSMUST00000149596[chr4;41502668;41502668;-]
36489	chr2	116060319	116061220	19	902	-1492709963	-0,436339135	0,180178358	0,616517493	hypo	ENSMUST00000140461[chr2;116062360;-]	1139	ENSMUSG00000027210	Meis2	Meis homeobox 2 [Source:MGI Symbol;Acc:MGI:108564]	ENSMUST00000138526[chr2;116058842;116058842;-]	ENSMUST00000140461[chr2;116062360;116062360;-]
44692	chr8	48108657	48109586	19	930	-149181686	-0,26930092	0,502651317	0,771952237	hypo	ENSMUST00000170263[chr8;48109957;+]	370	ENSMUSG00000031562	Dctd	dCMP deaminase [Source:MGI Symbol;Acc:MGI:2444529]	ENSMUST00000170263[chr8;48109957;48109957;+]	ENSMUST00000174278[chr8;48099091;48099091;+]
28643	chr12	71376028	71377376	22	1349	-1490899543	-0,261197484	0,385249411	0,646446895	hypo	ENSMUST00000132822[chr12;71321660;-]	54367	ENSMUSG00000087109	4930474H06Rik	RIKEN cDNA 4930474H06 gene [Source:MGI Symbol;Acc:MGI:3697432]	ENSMUST00000132822[chr12;71321660;71321660;-]	ENSMUST00000150639[chr12;71309983;71309983;+]
23074	chr9	84070147	84072752	29	2606	1490438817	0,286534664	0,85332286	0,566788195	hyper	ENSMUST00000104478[chr9;84188354;+]	115601	ENSMUSG00000077666	Gm26146	predicted gene, 26146 [Source:MGI Symbol;Acc:MGI:5455923]	ENSMUST00000104478[chr9;84188354;84188354;+]	ENSMUST00000034801[chr9;83925149;83925149;+]
12095	chr2	33688929	33690099	26	1171	1487430249	0,272664528	0,617335919	0,344671391	hyper	ENSMUST00000130532[chr2;33718899;-]	28799	ENSMUSG00000085463	9430024E24Rik	RIKEN cDNA 9430024E24 gene [Source:MGI Symbol;Acc:MGI:1924507]	ENSMUST00000121118[chr2;33652798;33652798;-]	ENSMUST00000130532[chr2;33718899;33718899;-]
1355	chr1	174648746	174650134	23	1389	1486526861	0,262997701	0,853541543	0,590543842	hyper	ENSMUST00000030039[chr1;174501824;+]	146921	ENSMUSG00000028354	Fmn2	formin 2 [Source:MGI Symbol;Acc:MGI:1859252]	ENSMUST00000061990[chr1;174250976;174250976;-]	ENSMUST00000030039[chr1;174501824;174501824;+]
1089	chr1	139246701	139247721	20	1021	148630294	0,296815393	0,809503589	0,512688195	hyper	ENSMUST00000123065[chr1;139243131;-]	3569	ENSMUSG00000063681	Crb1	crumbs homolog 1 (Drosophila) [Source:MGI Symbol;Acc:MGI:2136343]	ENSMUST00000123065[chr1;139243131;139243131;-]	ENSMUST00000133765[chr1;139255760;139255760;-]
13906	chr3	41257801	41259036	19	1236	1482301724	0,276634995	0,800290053	0,523655058	hyper	ENSMUST00000058578[chr3;41083046;-]	174754	ENSMUSG00000049940	Pgrmc2	progesterone receptor membrane component 2 [Source:MGI Symbol;Acc:MGI:1918054]	ENSMUST00000058578[chr3;41083046;41083046;-]	ENSMUST00000158725[chr3;41441467;41441467;-]
45509	chr8	126063849	126065516	21	1668	-147961393	-0,292653479	0,348932849	0,641586327	hypo	ENSMUST00000046765[chr8;125995101;+]	68747	ENSMUSG00000033998	Kcnk1	potassium channel, subfamily K, member 1 [Source:MGI Symbol;Acc:MGI:109322]	ENSMUST00000047239[chr8;125898293;125898293;-]	ENSMUST00000046765[chr8;125995101;125995101;+]
241	chr1	41036426	41037445	20	1020	1466821319	0,3175822	0,715547219	0,397965019	hyper	ENSMUST00000178542[chr1;40864219;-]	172206	ENSMUSG00000094136	Gm5973	predicted gene 5973 [Source:MGI Symbol;Acc:MGI:3646541]	ENSMUST00000178542[chr1;40864219;40864219;-]	ENSMUST00000114765[chr1;40805600;40805600;+]
31617	chr15	42874129	42875674	21	1546	-1464209738	-0,287060096	0,324921314	0,61198141	hypo	ENSMUST00000022921[chr15;42676977;-]	197151	ENSMUSG00000022309	Angpt1	angiopoietin 1 [Source:MGI Symbol;Acc:MGI:108448]	ENSMUST00000022921[chr15;42676977;42676977;-]	ENSMUST00000180585[chr15;42676259;42676259;+]
37755	chr3	66971883	66973179	23	1297	-146346507	-0,547815486	0,171251782	0,719067268	hypo	ENSMUST00000162060[chr3;66978439;-]	5259	ENSMUSG00000027833	Shox2	short stature homeobox 2 [Source:MGI Symbol;Acc:MGI:1201673]	ENSMUST00000162036[chr3;66981389;66981389;+]	ENSMUST00000162060[chr3;66978439;66978439;-]
5246	chr12	107041688	107043851	24	2164	1460147475	0,296853897	0,735225651	0,438371754	hyper	ENSMUST00000143652[chr12;107099673;-]	55821	ENSMUSG00000085120	Gm16086	predicted gene 16086 [Source:MGI Symbol;Acc:MGI:3801936]	ENSMUST00000124395[chr12;106955928;106955928;-]	ENSMUST00000143652[chr12;107099673;107099673;-]
5133	chr12	99699552	99701360	19	1809	1458144805	0,273456285	0,726077856	0,452621571	hyper	ENSMUST00000180686[chr12;99563840;+]	135711	ENSMUSG00000097917	Gm26839	predicted gene, 26839 [Source:MGI Symbol;Acc:MGI:5477333]	ENSMUST00000151019[chr12;99884516;99884516;+]	ENSMUST00000180686[chr12;99563840;99563840;+]
1808	chr10	22675800	22676491	14	692	1457667756	0,38570598	0,736213806	0,350507826	hyper	ENSMUST00000159174[chr10;22649007;+]	26792	ENSMUSG00000037490	Slc2a12	solute carrier family 2 (facilitated glucose transporter), member 12 [Source:MGI Symbol;Acc:MGI:3052471]	ENSMUST00000180890[chr10;22453520;22453520;-]	ENSMUST00000159174[chr10;22649007;22649007;+]
14389	chr3	89699760	89701399	24	1640	1430784036	0,27449802	0,714874021	0,440376001	hyper	ENSMUST00000098924[chr3;89715021;+]	13621	ENSMUSG00000027951	Adar	adenosine deaminase, RNA-specific [Source:MGI Symbol;Acc:MGI:1889575]	ENSMUST00000098924[chr3;89715021;89715021;+]	ENSMUST00000124584[chr3;89662517;89662517;+]
4807	chr12	65931576	65933053	22	1478	1430026094	0,258359919	0,620032619	0,3616727	hyper	ENSMUST00000081908[chr12;66284401;-]	351347	ENSMUSG00000060499	Rpl10l	ribosomal protein L10-like [Source:MGI Symbol;Acc:MGI:3647985]	ENSMUST00000104030[chr12;65562294;65562294;-]	ENSMUST00000081908[chr12;66284401;66284401;-]
23941	chr1	34253505	34254218	19	714	-1424496306	-0,262256022	0,408295616	0,670551638	hypo	ENSMUST00000182403[chr1;34236595;+]	16909				ENSMUST00000183100[chr1;34293454;34293454;+]	ENSMUST00000182403[chr1;34236595;34236595;+]
26643	chr10	121339794	121340754	21	961	-1421839261	-0,256034762	0,348947611	0,604982373	hypo	ENSMUST00000040344[chr10;121365089;+]	24334	ENSMUSG00000034707	Gns	glucosamine (N-acetyl)-6-sulfatase [Source:MGI Symbol;Acc:MGI:1922862]	ENSMUST00000040344[chr10;121365089;121365089;+]	ENSMUST00000026902[chr10;121476250;121476250;-]
11404	chr19	25849319	25850017	18	699	1419526694	0,361176184	0,784831783	0,423655599	hyper	ENSMUST00000182565[chr19;25796807;-]	52511	ENSMUSG00000098105	Gm8825	predicted gene 8825 [Source:MGI Symbol;Acc:MGI:3647098]	ENSMUST00000182565[chr19;25796807;25796807;-]	ENSMUST00000053068[chr19;25672419;25672419;+]
21613	chr8	83408666	83410459	29	1794	1414302124	0,26117214	0,691135252	0,429963112	hyper	ENSMUST00000109831[chr8;83389877;+]	18788	ENSMUSG00000002190	Clgn	calmegin [Source:MGI Symbol;Acc:MGI:107472]	ENSMUST00000177594[chr8;83332486;83332486;-]	ENSMUST00000109831[chr8;83389877;83389877;+]
17799	chr5	119546012	119547739	20	1728	1411607432	0,267903729	0,804231822	0,536328094	hyper	ENSMUST00000156235[chr5;119625941;+]	78201	ENSMUSG00000085708	Gm16063	predicted gene 16063 [Source:MGI Symbol;Acc:MGI:3801955]	ENSMUST00000156235[chr5;119625941;119625941;+]	ENSMUST00000134493[chr5;119627382;119627382;-]
26985	chr11	30572055	30573449	27	1395	-1409502684	-0,257177394	0,284147341	0,541324736	hypo	ENSMUST00000121523[chr11;30574454;-]	1004	ENSMUSG00000081887	Gm12097	predicted gene 12097 [Source:MGI Symbol;Acc:MGI:3651582]	ENSMUST00000118277[chr11;30568898;30568898;-]	ENSMUST00000121523[chr11;30574454;30574454;-]
1506	chr1	184720001	184720979	24	979	140834027	0,280426046	0,630077264	0,349651218	hyper	ENSMUST00000172500[chr1;184712496;+]	7504	ENSMUSG00000092578	4930488B22Rik	RIKEN cDNA 4930488B22 gene [Source:MGI Symbol;Acc:MGI:1922221]	ENSMUST00000158432[chr1;184580206;184580206;-]	ENSMUST00000172500[chr1;184712496;184712496;+]
41301	chr5	119841447	119842344	24	898	-1408175361	-0,442929593	0,058166419	0,501096012	hypo	ENSMUST00000018407[chr5;119834662;+]	6784	ENSMUSG00000018263	Tbx5	T-box 5 [Source:MGI Symbol;Acc:MGI:102541]	ENSMUST00000135385[chr5;119691218;119691218;-]	ENSMUST00000018407[chr5;119834662;119834662;+]
41480	chr5	128863032	128864082	17	1051	-1407293086	-0,280252435	0,304103533	0,584355968	hypo	ENSMUST00000111346[chr5;128953362;-]	89279	ENSMUSG00000029420	Rimbp2	RIMS binding protein 2 [Source:MGI Symbol;Acc:MGI:2443235]	ENSMUST00000031383[chr5;129020068;129020068;+]	ENSMUST00000111346[chr5;128953362;128953362;-]
7997	chr15	72657345	72658625	20	1281	1403727083	0,252601634	0,646853051	0,394251417	hyper	ENSMUST00000157739[chr15;72721387;-]	62761	ENSMUSG00000088364	Gm28020	predicted gene, 28020 [Source:MGI Symbol;Acc:MGI:5531402]	ENSMUST00000044624[chr15;72546279;72546279;-]	ENSMUST00000157739[chr15;72721387;72721387;-]
14778	chr3	128347613	128349367	22	1755	1399715562	0,30102306	0,578863251	0,27784019	hyper	ENSMUST00000083314[chr3;128540371;+]	191003	ENSMUSG00000065248	Gm22293	predicted gene, 22293 [Source:MGI Symbol;Acc:MGI:5452070]	ENSMUST00000083314[chr3;128540371;128540371;+]	ENSMUST00000098625[chr3;128038693;128038693;+]
18026	chr5	128695791	128697564	28	1774	1393953742	0,250280861	0,707368022	0,457087161	hyper	ENSMUST00000086056[chr5;128736245;+]	38680	ENSMUSG00000029423	Piwil1	piwi-like RNA-mediated gene silencing 1 [Source:MGI Symbol;Acc:MGI:1928897]	ENSMUST00000086056[chr5;128736245;128736245;+]	ENSMUST00000117102[chr5;128601105;128601105;+]
31278	chr14	121129139	121130129	22	991	-1392352023	-0,26643088	0,384160993	0,650591872	hypo	ENSMUST00000153607[chr14;121102078;+]	27060	ENSMUSG00000025555	Farp1	FERM, RhoGEF (Arhgef) and pleckstrin domain protein 1 (chondrocyte-derived) [Source:MGI Symbol;Acc:MGI:2446173]	ENSMUST00000130256[chr14;121248705;121248705;+]	ENSMUST00000153607[chr14;121102078;121102078;+]
33871	chr17	68959837	68961334	21	1498	-1391566825	-0,259913547	0,469006834	0,728920381	hypo	ENSMUST00000178545[chr17;68837135;+]	122701	ENSMUSG00000095407	Tmem200c	transmembrane protein 200C [Source:MGI Symbol;Acc:MGI:3646281]	ENSMUST00000112680[chr17;69156809;69156809;+]	ENSMUST00000178545[chr17;68837135;68837135;+]
124	chr1	23988998	23989448	16	451	1388437233	0,324280409	0,766512329	0,44223192	hyper	ENSMUST00000181961[chr1;24005504;+]	16055				ENSMUST00000181961[chr1;24005504;24005504;+]	ENSMUST00000155767[chr1;24005630;24005630;-]
14700	chr3	119844946	119846470	21	1525	1379654018	0,274351338	0,683403678	0,409052339	hyper	ENSMUST00000116701[chr3;119837903;+]	7042	ENSMUSG00000096196	Gm26137	predicted gene, 26137 [Source:MGI Symbol;Acc:MGI:5455914]	ENSMUST00000029780[chr3;119783388;119783388;-]	ENSMUST00000116701[chr3;119837903;119837903;+]
34084	chr17	85690291	85691638	21	1348	-1379084112	-0,267872423	0,264217763	0,532090185	hypo	ENSMUST00000163568[chr17;85688274;-]	2016	ENSMUSG00000024134	Six2	sine oculis-related homeobox 2 [Source:MGI Symbol;Acc:MGI:102778]	ENSMUST00000163568[chr17;85688274;85688274;-]	ENSMUST00000184291[chr17;85625449;85625449;+]
19199	chr6	98693190	98694204	19	1015	1373500913	0,314813659	0,731044327	0,416230669	hyper	ENSMUST00000104625[chr6;98558831;-]	134358	ENSMUSG00000095146	Gm24387	predicted gene, 24387 [Source:MGI Symbol;Acc:MGI:5454164]	ENSMUST00000104625[chr6;98558831;98558831;-]	ENSMUST00000177410[chr6;98929785;98929785;-]
13480	chr2	172338368	172338871	17	504	1364691289	0,294491007	0,794048624	0,499557618	hyper	ENSMUST00000028995[chr2;172345564;+]	6692	ENSMUSG00000027495	Fam210b	family with sequence similarity 210, member B [Source:MGI Symbol;Acc:MGI:1914267]	ENSMUST00000028995[chr2;172345564;172345564;+]	ENSMUST00000136315[chr2;172324333;172324333;+]
17524	chr5	103545382	103545951	19	570	1361383593	0,266525155	0,646716715	0,380191561	hyper	ENSMUST00000157849[chr5;103602586;+]	56634	ENSMUSG00000088474	Gm23085	predicted gene, 23085 [Source:MGI Symbol;Acc:MGI:5452862]	ENSMUST00000157849[chr5;103602586;103602586;+]	ENSMUST00000031263[chr5;103629403;103629403;-]
46354	chr9	87736842	87738036	17	1195	-1358239348	-0,618757821	0,210827485	0,829585306	hypo	ENSMUST00000034991[chr9;87731260;-]	5581	ENSMUSG00000032419	Tbx18	T-box18 [Source:MGI Symbol;Acc:MGI:1923615]	ENSMUST00000034991[chr9;87731260;87731260;-]	ENSMUST00000181359[chr9;87729284;87729284;+]
4051	chr11	111568602	111569796	25	1195	1356673665	0,277004447	0,670472009	0,393467562	hyper	ENSMUST00000120443[chr11;111613306;-]	43509	ENSMUSG00000082448	Gm11676	predicted gene 11676 [Source:MGI Symbol;Acc:MGI:3650355]	ENSMUST00000146550[chr11;112107437;112107437;+]	ENSMUST00000120443[chr11;111613306;111613306;-]
12809	chr2	116824878	116826826	25	1949	1355898089	0,259433451	0,722262797	0,462829346	hyper	ENSMUST00000151391[chr2;116877168;-]	50341	ENSMUSG00000086462	Gm13990	predicted gene 13990 [Source:MGI Symbol;Acc:MGI:3651766]	ENSMUST00000123598[chr2;116878690;116878690;+]	ENSMUST00000151391[chr2;116877168;116877168;-]
40736	chr5	75987340	75988263	18	924	-1348789694	-0,289828669	0,410283534	0,700112204	hypo	ENSMUST00000113516[chr5;75978458;-]	8881	ENSMUSG00000062960	Kdr	kinase insert domain protein receptor [Source:MGI Symbol;Acc:MGI:96683]	ENSMUST00000113516[chr5;75978458;75978458;-]	ENSMUST00000158856[chr5;76006441;76006441;-]
9301	chr16	93271944	93273180	20	1237	1346795447	0,306775902	0,658838546	0,352062644	hyper	ENSMUST00000103258[chr16;93369719;+]	96538	ENSMUSG00000076457	Mir802	microRNA 802 [Source:MGI Symbol;Acc:MGI:3691608]	ENSMUST00000103258[chr16;93369719;93369719;+]	ENSMUST00000184529[chr16;93072754;93072754;+]
46342	chr9	87422023	87423653	20	1631	-1346109118	-0,280722349	0,541585581	0,82230793	hypo	ENSMUST00000093802[chr9;87255536;-]	166486	ENSMUSG00000056919	Cep162	centrosomal protein 162 [Source:MGI Symbol;Acc:MGI:1925343]	ENSMUST00000093802[chr9;87255536;87255536;-]	ENSMUST00000157106[chr9;87200108;87200108;+]
22972	chr9	74186893	74187596	16	704	1340679788	0,290898019	0,634268018	0,343369999	hyper	ENSMUST00000184725[chr9;74110403;+]	76489	ENSMUSG00000044976	Wdr72	WD repeat domain 72 [Source:MGI Symbol;Acc:MGI:3583957]	ENSMUST00000149439[chr9;74274133;74274133;+]	ENSMUST00000184725[chr9;74110403;74110403;+]
13451	chr2	171267817	171269184	21	1368	1332444516	0,273444932	0,766329968	0,492885036	hyper	ENSMUST00000146542[chr2;171253283;+]	14533	ENSMUSG00000084829	Gm14266	predicted gene 14266 [Source:MGI Symbol;Acc:MGI:3649850]	ENSMUST00000117955[chr2;170954824;170954824;-]	ENSMUST00000146542[chr2;171253283;171253283;+]
30835	chr14	57344668	57345372	21	705	-1328041781	-0,306228506	0,310252024	0,61648053	hypo	ENSMUST00000104309[chr14;57333485;-]	11182	ENSMUSG00000077497	Gm23593	predicted gene, 23593 [Source:MGI Symbol;Acc:MGI:5453370]	ENSMUST00000104309[chr14;57333485;57333485;-]	ENSMUST00000022517[chr14;57398483;57398483;-]
15793	chr4	87722523	87723102	16	580	1327618312	0,327361256	0,765147457	0,437786201	hyper	ENSMUST00000148059[chr4;87806294;-]	83191	ENSMUSG00000028496	Mllt3	myeloid/lymphoid or mixed-lineage leukemia (trithorax homolog, Drosophila); translocated to, 3 [Source:MGI Symbol;Acc:MGI:1917372]	ENSMUST00000130576[chr4;88033500;88033500;+]	ENSMUST00000148059[chr4;87806294;87806294;-]
28410	chr12	35997076	35998162	22	1087	-132649657	-0,278642923	0,32421492	0,602857843	hypo	ENSMUST00000020898[chr12;35992906;+]	4169	ENSMUSG00000020581	Agr2	anterior gradient 2 [Source:MGI Symbol;Acc:MGI:1344405]	ENSMUST00000071825[chr12;36090378;36090378;+]	ENSMUST00000020898[chr12;35992906;35992906;+]
41299	chr5	119829475	119830956	20	1482	-1320210715	-0,545638647	0,246573276	0,792211923	hypo	ENSMUST00000018407[chr5;119834662;+]	3705	ENSMUSG00000018263	Tbx5	T-box 5 [Source:MGI Symbol;Acc:MGI:102541]	ENSMUST00000018407[chr5;119834662;119834662;+]	ENSMUST00000154680[chr5;119680248;119680248;+]
8294	chr15	92939749	92941144	19	1396	1318506626	0,26250835	0,661284947	0,398776598	hyper	ENSMUST00000182581[chr15;93196594;+]	255449	ENSMUSG00000097989	Gm4335	predicted gene 4335 [Source:MGI Symbol;Acc:MGI:3782519]	ENSMUST00000182581[chr15;93196594;93196594;+]	ENSMUST00000057896[chr15;93275151;93275151;-]
37576	chr3	52035354	52036608	20	1255	-1317012677	-0,267398264	0,449187924	0,716586188	hypo	ENSMUST00000121440[chr3;52104891;-]	68282	ENSMUSG00000061143	Maml3	mastermind like 3 (Drosophila) [Source:MGI Symbol;Acc:MGI:2389461]	ENSMUST00000099103[chr3;51908816;51908816;-]	ENSMUST00000121440[chr3;52104891;52104891;-]
9949	chr17	64805816	64807278	21	1463	1291930978	0,256271124	0,773288997	0,517017873	hyper	ENSMUST00000024896[chr17;64836071;-]	28792	ENSMUSG00000024088	4930583I09Rik	RIKEN cDNA 4930583I09 gene [Source:MGI Symbol;Acc:MGI:1925307]	ENSMUST00000170636[chr17;64754096;64754096;-]	ENSMUST00000024896[chr17;64836071;64836071;-]
33793	chr17	62878514	62879566	16	1053	-1290857126	-0,286688144	0,41008912	0,696777264	hypo	ENSMUST00000078839[chr17;62881144;-]	1577	ENSMUSG00000048915	Efna5	ephrin A5 [Source:MGI Symbol;Acc:MGI:107444]	ENSMUST00000163332[chr17;62606707;62606707;-]	ENSMUST00000078839[chr17;62881144;62881144;-]
2298	chr10	80341763	80342694	19	932	1288989141	0,255516978	0,408525472	0,153008494	hyper	ENSMUST00000137571[chr10;80340085;-]	1677	ENSMUSG00000043822	Adamtsl5	ADAMTS-like 5 [Source:MGI Symbol;Acc:MGI:1913798]	ENSMUST00000137571[chr10;80340085;80340085;-]	ENSMUST00000138705[chr10;80345238;80345238;-]
26770	chr10	127592482	127593258	20	777	-1280504165	-0,270203429	0,594089411	0,86429284	hypo	ENSMUST00000124182[chr10;127596547;+]	3288	ENSMUSG00000086499	Gm16217	predicted gene 16217 [Source:MGI Symbol;Acc:MGI:3801959]	ENSMUST00000124182[chr10;127596547;127596547;+]	ENSMUST00000118455[chr10;127620922;127620922;-]
10144	chr17	79711332	79712848	28	1517	1278932266	0,288467393	0,528584466	0,240117073	hyper	ENSMUST00000024894[chr17;79715041;-]	2192	ENSMUSG00000024087	Cyp1b1	cytochrome P450, family 1, subfamily b, polypeptide 1 [Source:MGI Symbol;Acc:MGI:88590]	ENSMUST00000157558[chr17;80033513;80033513;+]	ENSMUST00000024894[chr17;79715041;79715041;-]
12363	chr2	71314684	71316029	26	1346	127669894	0,25024507	0,588766734	0,338521664	hyper	ENSMUST00000117993[chr2;71319782;+]	3752	ENSMUSG00000082190	Gm13641	predicted gene 13641 [Source:MGI Symbol;Acc:MGI:3651867]	ENSMUST00000117993[chr2;71319782;71319782;+]	ENSMUST00000137916[chr2;71328840;71328840;-]
18015	chr5	128332026	128333358	16	1333	1263510171	0,284466009	0,699186554	0,414720545	hyper	ENSMUST00000044441[chr5;128433077;-]	99718	ENSMUSG00000034310	Tmem132d	transmembrane protein 132D [Source:MGI Symbol;Acc:MGI:3044963]	ENSMUST00000104628[chr5;128435254;128435254;+]	ENSMUST00000044441[chr5;128433077;128433077;-]
13100	chr2	147708789	147709429	18	641	1262378794	0,270548395	0,590963307	0,320414913	hyper	ENSMUST00000152542[chr2;147710692;+]	1262	ENSMUSG00000051986	A530006G24Rik	RIKEN cDNA A530006G24 gene [Source:MGI Symbol;Acc:MGI:2685849]	ENSMUST00000152542[chr2;147710692;147710692;+]	ENSMUST00000119382[chr2;147668014;147668014;+]
43940	chr7	121246817	121248158	26	1342	-126028734	-0,290693871	0,393525239	0,684219109	hypo	ENSMUST00000163275[chr7;121118389;+]	128427	ENSMUSG00000034990	Otoa	otoancorin [Source:MGI Symbol;Acc:MGI:2149209]	ENSMUST00000084628[chr7;121392295;121392295;+]	ENSMUST00000163275[chr7;121118389;121118389;+]
41542	chr5	134266342	134266992	19	651	-1258292388	-0,259191997	0,471939478	0,731131474	hypo	ENSMUST00000172953[chr5;134265792;-]	549	ENSMUSG00000060261	Gtf2i	general transcription factor II I [Source:MGI Symbol;Acc:MGI:1202722]	ENSMUST00000172953[chr5;134265792;134265792;-]	ENSMUST00000174182[chr5;134272637;134272637;-]
11335	chr19	17636051	17637092	16	1042	1252228096	0,320436486	0,631539359	0,311102873	hyper	ENSMUST00000025618[chr19;17837632;-]	200539	ENSMUSG00000024713	Pcsk5	proprotein convertase subtilisin/kexin type 5 [Source:MGI Symbol;Acc:MGI:97515]	ENSMUST00000174236[chr19;17356667;17356667;-]	ENSMUST00000025618[chr19;17837632;17837632;-]
16271	chr4	134250340	134251166	20	827	1250680109	0,256170864	0,378407597	0,122236734	hyper	ENSMUST00000138366[chr4;134253023;-]	1856	ENSMUSG00000050105	Grrp1	glycine/arginine rich protein 1 [Source:MGI Symbol;Acc:MGI:1919940]	ENSMUST00000030644[chr4;134245592;134245592;-]	ENSMUST00000138366[chr4;134253023;134253023;-]
659	chr1	82320593	82321333	16	741	1235678566	0,291094708	0,788940374	0,497845666	hyper	ENSMUST00000027322[chr1;82316451;+]	4141	ENSMUSG00000026142	Rhbdd1	rhomboid domain containing 1 [Source:MGI Symbol;Acc:MGI:1924117]	ENSMUST00000140020[chr1;82339048;82339048;+]	ENSMUST00000027322[chr1;82316451;82316451;+]
37243	chr2	179572726	179573744	20	1019	-1235069836	-0,272826	0,517848726	0,790674727	hypo	ENSMUST00000120800[chr2;179613567;-]	39822	ENSMUSG00000083410	Gm14300	predicted gene 14300 [Source:MGI Symbol;Acc:MGI:3650106]	ENSMUST00000136411[chr2;179777162;179777162;+]	ENSMUST00000120800[chr2;179613567;179613567;-]
11265	chr19	6498825	6500030	21	1206	1233886532	0,309916127	0,564068906	0,254152778	hyper	ENSMUST00000113459[chr19;6497834;+]	990	ENSMUSG00000033768	Nrxn2	neurexin II [Source:MGI Symbol;Acc:MGI:1096362]	ENSMUST00000154580[chr19;6517204;6517204;+]	ENSMUST00000113459[chr19;6497834;6497834;+]
30315	chr13	107528768	107529413	14	646	-1233696666	-0,32125494	0,417144472	0,738399411	hypo	ENSMUST00000061241[chr13;107414767;-]	114000	ENSMUSG00000049233	Apoo-ps	apolipoprotein O, pseudogene [Source:MGI Symbol;Acc:MGI:3649039]	ENSMUST00000061241[chr13;107414767;107414767;-]	ENSMUST00000175593[chr13;107829280;107829280;-]
37761	chr3	66983461	66984209	10	749	-1229743988	-0,502854966	0,274829903	0,77768487	hypo	ENSMUST00000162362[chr3;66985669;+]	1459	ENSMUSG00000034544	Rsrc1	arginine/serine-rich coiled-coil 1 [Source:MGI Symbol;Acc:MGI:1914130]	ENSMUST00000162362[chr3;66985669;66985669;+]	ENSMUST00000162036[chr3;66981389;66981389;+]
31038	chr14	75433996	75434935	22	940	-122867198	-0,271985107	0,449170994	0,721156101	hypo	ENSMUST00000164848[chr14;75455981;+]	21045	ENSMUSG00000091722	Siah3	seven in absentia homolog 3 (Drosophila) [Source:MGI Symbol;Acc:MGI:2685758]	ENSMUST00000164848[chr14;75455981;75455981;+]	ENSMUST00000022577[chr14;75284372;75284372;+]
6621	chr13	116709439	116710538	14	1100	1226619573	0,381685537	0,679681079	0,297995541	hyper	ENSMUST00000158811[chr13;116675877;+]	33561	ENSMUSG00000089436	Gm23198	predicted gene, 23198 [Source:MGI Symbol;Acc:MGI:5452975]	ENSMUST00000036060[chr13;116309688;116309688;-]	ENSMUST00000158811[chr13;116675877;116675877;+]
25000	chr1	165717993	165719109	24	1117	-1226243291	-0,267034302	0,146666927	0,413701229	hypo	ENSMUST00000040357[chr1;165708094;-]	9898	ENSMUSG00000040723	Rcsd1	RCSD domain containing 1 [Source:MGI Symbol;Acc:MGI:2676394]	ENSMUST00000040357[chr1;165708094;165708094;-]	ENSMUST00000157993[chr1;165785951;165785951;-]
16545	chr4	151908814	151909817	20	1004	1221969667	0,266893637	0,675653192	0,408759555	hyper	ENSMUST00000062904[chr4;151933690;+]	23872	ENSMUSG00000039768	Dnajc11	DnaJ (Hsp40) homolog, subfamily C, member 11 [Source:MGI Symbol;Acc:MGI:2443386]	ENSMUST00000062904[chr4;151933690;151933690;+]	ENSMUST00000105665[chr4;151988970;151988970;-]
4422	chr12	25274353	25275558	19	1206	1220550105	0,274214492	0,672113942	0,397899451	hyper	ENSMUST00000020974[chr12;25096092;-]	178260	ENSMUSG00000020644	Id2	inhibitor of DNA binding 2 [Source:MGI Symbol;Acc:MGI:96397]	ENSMUST00000020974[chr12;25096092;25096092;-]	ENSMUST00000066652[chr12;24974931;24974931;+]
26347	chr10	97470359	97472094	20	1736	-12203412	-0,252122394	0,477722627	0,729845022	hypo	ENSMUST00000105287[chr10;97479499;+]	7404	ENSMUSG00000019929	Dcn	decorin [Source:MGI Symbol;Acc:MGI:94872]	ENSMUST00000105287[chr10;97479499;97479499;+]	ENSMUST00000099324[chr10;97682416;97682416;-]
28681	chr12	73048491	73050502	33	2012	-1208533184	-0,254680799	0,148643861	0,403324659	hypo	ENSMUST00000050029[chr12;73047179;-]	1311	ENSMUSG00000051367	Six1	sine oculis-related homeobox 1 [Source:MGI Symbol;Acc:MGI:102780]	ENSMUST00000050029[chr12;73047179;73047179;-]	ENSMUST00000176091[chr12;73053887;73053887;-]
43473	chr7	65010430	65011913	21	1484	-1208104542	-0,253276418	0,390328473	0,64360489	hypo	ENSMUST00000175471[chr7;64956576;-]	53853	ENSMUSG00000093212	Gm25249	predicted gene, 25249 [Source:MGI Symbol;Acc:MGI:5455026]	ENSMUST00000175471[chr7;64956576;64956576;-]	ENSMUST00000148459[chr7;65156416;65156416;-]
28649	chr12	71458470	71459489	15	1020	-1195709005	-0,278440443	0,385487558	0,663928002	hypo	ENSMUST00000132822[chr12;71321660;-]	136809	ENSMUSG00000087109	4930474H06Rik	RIKEN cDNA 4930474H06 gene [Source:MGI Symbol;Acc:MGI:3697432]	ENSMUST00000132822[chr12;71321660;71321660;-]	ENSMUST00000150639[chr12;71309983;71309983;+]
654	chr1	81577453	81578567	20	1115	1194823566	0,253471633	0,746284572	0,492812939	hyper	ENSMUST00000178013[chr1;81742686;-]	164118				ENSMUST00000183462[chr1;82131915;82131915;+]	ENSMUST00000178013[chr1;81742686;81742686;-]
12832	chr2	118944681	118945597	18	917	1194771134	0,267854336	0,653856658	0,386002322	hyper	ENSMUST00000110837[chr2;118926513;+]	18167	ENSMUSG00000074916	Chst14	carbohydrate (N-acetylgalactosamine 4-0) sulfotransferase 14 [Source:MGI Symbol;Acc:MGI:1919386]	ENSMUST00000130025[chr2;118997067;118997067;+]	ENSMUST00000110837[chr2;118926513;118926513;+]
33005	chr16	81202462	81204016	17	1555	-1193654863	-0,25357011	0,350154013	0,603724123	hypo	ENSMUST00000067602[chr16;81200696;+]	1765	ENSMUSG00000022762	Ncam2	neural cell adhesion molecule 2 [Source:MGI Symbol;Acc:MGI:97282]	ENSMUST00000181937[chr16;79914889;79914889;-]	ENSMUST00000067602[chr16;81200696;81200696;+]
34124	chr17	88435474	88436202	16	729	-1193624195	-0,295736032	0,453961771	0,749697802	hypo	ENSMUST00000112238[chr17;88440710;+]	4507	ENSMUSG00000034998	Foxn2	forkhead box N2 [Source:MGI Symbol;Acc:MGI:1347478]	ENSMUST00000112238[chr17;88440710;88440710;+]	ENSMUST00000072072[chr17;88130714;88130714;+]
41296	chr5	119805682	119806398	17	717	-1193384623	-0,399629788	0,069930033	0,469559821	hypo	ENSMUST00000018407[chr5;119834662;+]	28263	ENSMUSG00000018263	Tbx5	T-box 5 [Source:MGI Symbol;Acc:MGI:102541]	ENSMUST00000018407[chr5;119834662;119834662;+]	ENSMUST00000154680[chr5;119680248;119680248;+]
20207	chr7	68916029	68917337	23	1309	1188976421	0,259203128	0,615151367	0,355948239	hyper	ENSMUST00000084006[chr7;68952236;-]	34898	ENSMUSG00000065940	Gm23795	predicted gene, 23795 [Source:MGI Symbol;Acc:MGI:5453572]	ENSMUST00000048068[chr7;68749241;68749241;-]	ENSMUST00000084006[chr7;68952236;68952236;-]
12524	chr2	83292030	83293396	21	1367	11875416	0,292365522	0,842557044	0,550191522	hyper	ENSMUST00000119790[chr2;83353949;-]	60552	ENSMUSG00000081400	Gm13680	predicted gene 13680 [Source:MGI Symbol;Acc:MGI:3652285]	ENSMUST00000118678[chr2;83390128;83390128;+]	ENSMUST00000119790[chr2;83353949;83353949;-]
2112	chr10	62421901	62423116	21	1216	1185749901	0,262823835	0,682410672	0,419586837	hyper	ENSMUST00000159579[chr10;62422408;-]	0	ENSMUSG00000020080	Hkdc1	hexokinase domain containing 1 [Source:MGI Symbol;Acc:MGI:2384910]	ENSMUST00000159454[chr10;62411804;62411804;-]	ENSMUST00000161830[chr10;62430621;62430621;-]
9065	chr16	72645507	72646137	18	631	117067524	0,26089382	0,63997398	0,37908016	hyper	ENSMUST00000023600[chr16;72663148;+]	17010	ENSMUSG00000022883	Robo1	roundabout homolog 1 (Drosophila) [Source:MGI Symbol;Acc:MGI:1274781]	ENSMUST00000023600[chr16;72663148;72663148;+]	ENSMUST00000082896[chr16;73422959;73422959;-]
23072	chr9	84068303	84069434	23	1132	1166902706	0,284503783	0,827439819	0,542936036	hyper	ENSMUST00000104478[chr9;84188354;+]	118919	ENSMUSG00000077666	Gm26146	predicted gene, 26146 [Source:MGI Symbol;Acc:MGI:5455923]	ENSMUST00000104478[chr9;84188354;84188354;+]	ENSMUST00000034801[chr9;83925149;83925149;+]
3427	chr11	57828310	57829246	22	937	1148189764	0,267587033	0,404154798	0,136567765	hyper	ENSMUST00000036917[chr11;57832147;-]	2900	ENSMUSG00000037335	Hand1	heart and neural crest derivatives expressed transcript 1 [Source:MGI Symbol;Acc:MGI:103577]	ENSMUST00000152790[chr11;57801417;57801417;-]	ENSMUST00000036917[chr11;57832147;57832147;-]
24596	chr1	120595250	120596171	20	922	-114586901	-0,465458347	0,202783846	0,668242193	hypo	ENSMUST00000079721[chr1;120602417;+]	6245	ENSMUSG00000058665	En1	engrailed 1 [Source:MGI Symbol;Acc:MGI:95389]	ENSMUST00000079721[chr1;120602417;120602417;+]	ENSMUST00000037286[chr1;120340581;120340581;+]
15214	chr4	9019472	9020009	15	538	1143410174	0,34032064	0,675315187	0,334994547	hyper	ENSMUST00000119493[chr4;8941258;+]	78213	ENSMUSG00000083786	Rps18-ps2	ribosomal protein S18, pseudogene 2 [Source:MGI Symbol;Acc:MGI:3652274]	ENSMUST00000082782[chr4;9210002;9210002;+]	ENSMUST00000119493[chr4;8941258;8941258;+]
38082	chr3	99236284	99236725	8	442	-1133071989	-0,573380149	0,194647914	0,768028063	hypo	ENSMUST00000151606[chr3;99240380;+]	3654	ENSMUSG00000027868	Tbx15	T-box 15 [Source:MGI Symbol;Acc:MGI:1277234]	ENSMUST00000151606[chr3;99240380;99240380;+]	ENSMUST00000126875[chr3;99141164;99141164;+]
37617	chr3	54102921	54103283	13	363	-1130309692	-0,311155178	0,198033028	0,509188206	hypo	ENSMUST00000029311[chr3;54156056;+]	52772	ENSMUSG00000027748	Trpc4	transient receptor potential cation channel, subfamily C, member 4 [Source:MGI Symbol;Acc:MGI:109525]	ENSMUST00000029311[chr3;54156056;54156056;+]	ENSMUST00000108014[chr3;53845085;53845085;+]
36179	chr2	74408770	74410036	21	1267	-1129932472	-0,253409092	0,399668647	0,653077739	hypo	ENSMUST00000153743[chr2;74307717;-]	101052	ENSMUSG00000085405	4930441J16Rik	RIKEN cDNA 4930441J16 gene [Source:MGI Symbol;Acc:MGI:1921212]	ENSMUST00000153743[chr2;74307717;74307717;-]	ENSMUST00000127168[chr2;74533106;74533106;-]
26737	chr10	126634151	126635202	18	1052	-1128315804	-0,276966402	0,391205398	0,6681718	hypo	ENSMUST00000184232[chr10;126710391;-]	75188	ENSMUSG00000098756	Mir378d	microRNA 378d [Source:MGI Symbol;Acc:MGI:5531032]	ENSMUST00000105256[chr10;126978716;126978716;+]	ENSMUST00000184232[chr10;126710391;126710391;-]
45900	chr9	47544844	47545770	16	927	-1123015137	-0,3014703	0,402298461	0,703768762	hypo	ENSMUST00000151624[chr9;47530372;+]	14471	ENSMUSG00000032076	Cadm1	cell adhesion molecule 1 [Source:MGI Symbol;Acc:MGI:1889272]	ENSMUST00000179708[chr9;47525722;47525722;-]	ENSMUST00000151624[chr9;47530372;47530372;+]
11401	chr19	25698719	25699780	16	1062	1122701989	0,274570121	0,606431661	0,33186154	hyper	ENSMUST00000053068[chr19;25672419;+]	26299	ENSMUSG00000048138	Dmrt2	doublesex and mab-3 related transcription factor 2 [Source:MGI Symbol;Acc:MGI:1330307]	ENSMUST00000082909[chr19;25454063;25454063;-]	ENSMUST00000053068[chr19;25672419;25672419;+]
22062	chr8	116120233	116120602	18	370	1117611599	0,266269261	0,791829343	0,525560082	hyper	ENSMUST00000078170[chr8;116505014;+]	384411	ENSMUSG00000034467	Dynlrb2	dynein light chain roadblock-type 2 [Source:MGI Symbol;Acc:MGI:1922715]	ENSMUST00000078170[chr8;116505014;116505014;+]	ENSMUST00000134649[chr8;115705077;115705077;+]
23079	chr9	84114060	84114820	22	761	1116537897	0,270396286	0,417411851	0,147015565	hyper	ENSMUST00000104478[chr9;84188354;+]	73533	ENSMUSG00000077666	Gm26146	predicted gene, 26146 [Source:MGI Symbol;Acc:MGI:5455923]	ENSMUST00000104478[chr9;84188354;84188354;+]	ENSMUST00000034801[chr9;83925149;83925149;+]
26896	chr11	18748953	18750131	15	1179	-111372182	-0,347976448	0,446877211	0,794853658	hypo	ENSMUST00000083450[chr11;18738694;+]	10258	ENSMUSG00000065384	Gm23093	predicted gene, 23093 [Source:MGI Symbol;Acc:MGI:5452870]	ENSMUST00000145182[chr11;18710222;18710222;-]	ENSMUST00000083450[chr11;18738694;18738694;+]
11417	chr19	25982822	25984313	16	1492	1112406548	0,312590065	0,777135137	0,464545072	hyper	ENSMUST00000182565[chr19;25796807;-]	186014	ENSMUSG00000098105	Gm8825	predicted gene 8825 [Source:MGI Symbol;Acc:MGI:3647098]	ENSMUST00000182565[chr19;25796807;25796807;-]	ENSMUST00000122640[chr19;26260493;26260493;-]
5170	chr12	104446948	104447313	12	366	11118677	0,416051754	0,741486163	0,325434409	hyper	ENSMUST00000021513[chr12;104473324;-]	26010	ENSMUSG00000021095	Gsc	goosecoid homeobox [Source:MGI Symbol;Acc:MGI:95841]	ENSMUST00000070814[chr12;104474487;104474487;+]	ENSMUST00000021513[chr12;104473324;104473324;-]
28714	chr12	76536156	76537748	23	1593	-1110339763	-0,256815392	0,329056524	0,585871916	hypo	ENSMUST00000075249[chr12;76533559;+]	2596	ENSMUSG00000052609	Plekhg3	pleckstrin homology domain containing, family G (with RhoGef domain) member 3 [Source:MGI Symbol;Acc:MGI:2388284]	ENSMUST00000174997[chr12;76533212;76533212;-]	ENSMUST00000075249[chr12;76533559;76533559;+]
38313	chr3	123121871	123122916	19	1046	-1109378405	-0,25906495	0,374151996	0,633216946	hypo	ENSMUST00000184590[chr3;123112978;-]	8892	ENSMUSG00000050315	Synpo2	synaptopodin 2 [Source:MGI Symbol;Acc:MGI:2153070]	ENSMUST00000184590[chr3;123112978;123112978;-]	ENSMUST00000106426[chr3;123236147;123236147;-]
24448	chr1	91802852	91803834	17	983	-1102681082	-0,27267029	0,411894692	0,684564982	hypo	ENSMUST00000007949[chr1;91801460;+]	1391	ENSMUSG00000007805	Twist2	twist basic helix-loop-helix transcription factor 2 [Source:MGI Symbol;Acc:MGI:104685]	ENSMUST00000181260[chr1;91989050;91989050;+]	ENSMUST00000007949[chr1;91801460;91801460;+]
38973	chr4	44628381	44629031	16	651	-1101313147	-0,263976577	0,499263446	0,763240022	hypo	ENSMUST00000175020[chr4;44607568;-]	20812	ENSMUSG00000092761	Mir5120	microRNA 5120 [Source:MGI Symbol;Acc:MGI:4950445]	ENSMUST00000175020[chr4;44607568;44607568;-]	ENSMUST00000172949[chr4;44683815;44683815;-]
11615	chr19	43617458	43618640	11	1183	1101249528	0,433533412	0,617313464	0,183780051	hyper	ENSMUST00000175130[chr19;43622445;+]	3804	ENSMUSG00000092871	Gm22646	predicted gene, 22646 [Source:MGI Symbol;Acc:MGI:5452423]	ENSMUST00000175130[chr19;43622445;43622445;+]	ENSMUST00000057178[chr19;43612324;43612324;+]
15763	chr4	85485445	85486832	16	1388	1091542043	0,297893282	0,6922381	0,394344819	hyper	ENSMUST00000147066[chr4;85514326;+]	27493	ENSMUSG00000087349	Gm12680	predicted gene 12680 [Source:MGI Symbol;Acc:MGI:3650846]	ENSMUST00000147066[chr4;85514326;85514326;+]	ENSMUST00000133109[chr4;85376340;85376340;+]
37250	chr2	179824606	179825683	26	1078	-1086352738	-0,257534579	0,396080932	0,653615511	hypo	ENSMUST00000136411[chr2;179777162;+]	47443	ENSMUSG00000000305	Cdh4	cadherin 4 [Source:MGI Symbol;Acc:MGI:99218]	ENSMUST00000129659[chr2;179893883;179893883;+]	ENSMUST00000136411[chr2;179777162;179777162;+]
8212	chr15	88310919	88312204	16	1286	1079696968	0,28274192	0,70381827	0,421076349	hyper	ENSMUST00000066949[chr15;88600301;+]	288096	ENSMUSG00000054117	Zdhhc25	zinc finger, DHHC domain containing 25 [Source:MGI Symbol;Acc:MGI:1917323]	ENSMUST00000066949[chr15;88600301;88600301;+]	ENSMUST00000150004[chr15;88700864;88700864;-]
262	chr1	41610743	41611778	19	1036	1069084247	0,264158124	0,699880532	0,435722408	hyper	ENSMUST00000066196[chr1;42229725;+]	617946	ENSMUSG00000053640	Gm9915	predicted gene 9915 [Source:MGI Symbol;Acc:MGI:3641924]	ENSMUST00000066196[chr1;42229725;42229725;+]	ENSMUST00000114765[chr1;40805600;40805600;+]
44298	chr8	9929614	9930539	17	926	-1066024062	-0,255294447	0,393332186	0,648626634	hypo	ENSMUST00000095476[chr8;9976323;-]	45783	ENSMUSG00000049717	Lig4	ligase IV, DNA, ATP-dependent [Source:MGI Symbol;Acc:MGI:1335098]	ENSMUST00000139793[chr8;9977706;9977706;+]	ENSMUST00000095476[chr8;9976323;9976323;-]
36651	chr2	132884165	132885640	21	1476	-1065129174	-0,279386439	0,422002573	0,701389012	hypo	ENSMUST00000049787[chr2;132880891;-]	3273	ENSMUSG00000043110	Lrrn4	leucine rich repeat neuronal 4 [Source:MGI Symbol;Acc:MGI:2445154]	ENSMUST00000049787[chr2;132880891;132880891;-]	ENSMUST00000154160[chr2;132847737;132847737;+]
26901	chr11	18870206	18871128	16	923	-1065043381	-0,435822585	0,184086366	0,619908951	hypo	ENSMUST00000128654[chr11;18872155;-]	1026	ENSMUSG00000085743	8430419K02Rik	RIKEN cDNA 8430419K02 gene [Source:MGI Symbol;Acc:MGI:1921768]	ENSMUST00000156831[chr11;18860115;18860115;-]	ENSMUST00000128654[chr11;18872155;18872155;-]
19550	chr6	134161215	134162174	14	960	1063027985	0,306804961	0,736321961	0,429517001	hyper	ENSMUST00000164616[chr6;134172007;-]	9832	ENSMUSG00000091438	Gm17088	predicted gene 17088 [Source:MGI Symbol;Acc:MGI:4937915]	ENSMUST00000169529[chr6;134233599;134233599;+]	ENSMUST00000164616[chr6;134172007;134172007;-]
9285	chr16	92882995	92884229	22	1235	1060818449	0,267275058	0,681293083	0,414018025	hyper	ENSMUST00000023673[chr16;92826066;-]	56928	ENSMUSG00000022952	Runx1	runt related transcription factor 1 [Source:MGI Symbol;Acc:MGI:99852]	ENSMUST00000023673[chr16;92826066;92826066;-]	ENSMUST00000180989[chr16;92612813;92612813;+]
35579	chr19	59462872	59464041	15	1170	-1058507175	-0,533083489	0,266545721	0,79962921	hypo	ENSMUST00000174573[chr19;59462801;+]	70	ENSMUSG00000043969	Emx2	empty spiracles homeobox 2 [Source:MGI Symbol;Acc:MGI:95388]	ENSMUST00000136990[chr19;59458635;59458635;-]	ENSMUST00000174573[chr19;59462801;59462801;+]
18025	chr5	128694564	128695465	20	902	1057593935	0,264044815	0,570954207	0,306909393	hyper	ENSMUST00000086056[chr5;128736245;+]	40779	ENSMUSG00000029423	Piwil1	piwi-like RNA-mediated gene silencing 1 [Source:MGI Symbol;Acc:MGI:1928897]	ENSMUST00000086056[chr5;128736245;128736245;+]	ENSMUST00000117102[chr5;128601105;128601105;+]
33042	chr16	87307023	87307992	14	970	-1051941306	-0,260884816	0,299778436	0,560663253	hypo	ENSMUST00000054442[chr16;87354184;+]	46191	ENSMUSG00000044442	N6amt1	N-6 adenine-specific DNA methyltransferase 1 (putative) [Source:MGI Symbol;Acc:MGI:1915018]	ENSMUST00000054442[chr16;87354184;87354184;+]	ENSMUST00000083713[chr16;87419044;87419044;-]
43543	chr7	70371006	70371919	11	914	-1049129126	-0,394018175	0,30500547	0,699023644	hypo	ENSMUST00000089565[chr7;70366735;-]	4270	ENSMUSG00000030551	Nr2f2	nuclear receptor subfamily 2, group F, member 2 [Source:MGI Symbol;Acc:MGI:1352452]	ENSMUST00000089565[chr7;70366735;70366735;-]	ENSMUST00000085929[chr7;71332921;71332921;-]
4425	chr12	25412242	25413126	14	885	1047373665	0,329847007	0,743154418	0,413307411	hyper	ENSMUST00000158816[chr12;25687800;+]	274673	ENSMUSG00000089441	Gm22527	predicted gene, 22527 [Source:MGI Symbol;Acc:MGI:5452304]	ENSMUST00000158816[chr12;25687800;25687800;+]	ENSMUST00000066652[chr12;24974931;24974931;+]
1414	chr1	179046256	179047166	15	911	1044107983	0,285318426	0,748266355	0,462947929	hyper	ENSMUST00000129393[chr1;178989345;-]	56910	ENSMUSG00000055067	Smyd3	SET and MYND domain containing 3 [Source:MGI Symbol;Acc:MGI:1916976]	ENSMUST00000129393[chr1;178989345;178989345;-]	ENSMUST00000068437[chr1;179248840;179248840;-]
28621	chr12	70225588	70226870	17	1283	-1042773982	-0,252301677	0,421233491	0,673535169	hypo	ENSMUST00000166609[chr12;70227345;-]	474	ENSMUSG00000021069	Pygl	liver glycogen phosphorylase [Source:MGI Symbol;Acc:MGI:97829]	ENSMUST00000145871[chr12;70227840;70227840;+]	ENSMUST00000166609[chr12;70227345;70227345;-]
16453	chr4	148184121	148185524	19	1404	1039159298	0,253873465	0,544174794	0,290301329	hyper	ENSMUST00000047951[chr4;148160620;+]	23500	ENSMUSG00000041556	Fbxo2	F-box protein 2 [Source:MGI Symbol;Acc:MGI:2446216]	ENSMUST00000173352[chr4;148160482;148160482;-]	ENSMUST00000047951[chr4;148160620;148160620;+]
37078	chr2	169637062	169637918	18	857	-1037887735	-0,318293837	0,201487808	0,519781645	hypo	ENSMUST00000109157[chr2;169633675;+]	3386	ENSMUSG00000047907	Tshz2	teashirt zinc finger family member 2 [Source:MGI Symbol;Acc:MGI:2153084]	ENSMUST00000109160[chr2;169587745;169587745;-]	ENSMUST00000109157[chr2;169633675;169633675;+]
15917	chr4	106101671	106102567	17	897	1031906932	0,294186717	0,677400882	0,383214165	hyper	ENSMUST00000130088[chr4;106105068;-]	2500	ENSMUSG00000085790	Gm12729	predicted gene 12729 [Source:MGI Symbol;Acc:MGI:3649488]	ENSMUST00000158440[chr4;105975885;105975885;-]	ENSMUST00000130088[chr4;106105068;106105068;-]
13984	chr3	52780337	52781033	13	697	10316592	0,317582339	0,776528664	0,458946325	hyper	ENSMUST00000083992[chr3;52722755;-]	57581	ENSMUSG00000065926	Gm22798	predicted gene, 22798 [Source:MGI Symbol;Acc:MGI:5452575]	ENSMUST00000083992[chr3;52722755;52722755;-]	ENSMUST00000076317[chr3;52612834;52612834;+]
34470	chr18	44772683	44773694	14	1012	-10261019	-0,306825452	0,306516591	0,613342043	hypo	ENSMUST00000089874[chr18;44812182;-]	38487	ENSMUSG00000071856	Mcc	mutated in colorectal cancers [Source:MGI Symbol;Acc:MGI:96930]	ENSMUST00000037763[chr18;44828664;44828664;+]	ENSMUST00000089874[chr18;44812182;44812182;-]
17841	chr5	119976399	119977513	20	1115	102482696	0,274921883	0,56706729	0,292145407	hyper	ENSMUST00000082683[chr5;120064334;+]	86820	ENSMUSG00000064617	n-R5s176	nuclear encoded rRNA 5S 176 [Source:MGI Symbol;Acc:MGI:4422041]	ENSMUST00000082683[chr5;120064334;120064334;+]	ENSMUST00000018407[chr5;119834662;119834662;+]
11384	chr19	24798098	24799149	18	1052	1021772793	0,251765739	0,749662346	0,497896607	hyper	ENSMUST00000133692[chr19;24763078;-]	35019	ENSMUSG00000041731	Pgm5	phosphoglucomutase 5 [Source:MGI Symbol;Acc:MGI:1925668]	ENSMUST00000133692[chr19;24763078;24763078;-]	ENSMUST00000129127[chr19;24861652;24861652;-]
18278	chr5	147213230	147214038	15	809	1020228638	0,256241912	0,674530317	0,418288405	hyper	ENSMUST00000104547[chr5;147200253;-]	12976	ENSMUSG00000077735	Gm24556	predicted gene, 24556 [Source:MGI Symbol;Acc:MGI:5454333]	ENSMUST00000104547[chr5;147200253;147200253;-]	ENSMUST00000065382[chr5;147188695;147188695;+]
44706	chr8	48740850	48741547	16	698	-1017717161	-0,290979345	0,225017655	0,515997	hypo	ENSMUST00000033965[chr8;48674690;-]	66159	ENSMUSG00000031561	Tenm3	teneurin transmembrane protein 3 [Source:MGI Symbol;Acc:MGI:1345183]	ENSMUST00000033965[chr8;48674690;48674690;-]	ENSMUST00000158923[chr8;48958481;48958481;-]
13164	chr2	155275253	155275860	12	608	1017437048	0,272262617	0,59092257	0,318659953	hyper	ENSMUST00000029128[chr2;155276296;+]	435	ENSMUSG00000027602	Map1lc3a	microtubule-associated protein 1 light chain 3 alpha [Source:MGI Symbol;Acc:MGI:1915661]	ENSMUST00000029128[chr2;155276296;155276296;+]	ENSMUST00000139854[chr2;155301302;155301302;-]
8979	chr16	59433287	59433579	11	293	1015879436	0,34812701	0,565930549	0,217803539	hyper	ENSMUST00000114341[chr16;59407331;+]	25955	ENSMUSG00000074991	Gabrr3	gamma-aminobutyric acid (GABA) receptor, rho 3 [Source:MGI Symbol;Acc:MGI:3588203]	ENSMUST00000023407[chr16;59471774;59471774;+]	ENSMUST00000114341[chr16;59407331;59407331;+]
6617	chr13	116314004	116315355	23	1352	101327887	0,319315077	0,472654304	0,153339227	hyper	ENSMUST00000036060[chr13;116309688;-]	4315	ENSMUSG00000042258	Isl1	ISL1 transcription factor, LIM/homeodomain [Source:MGI Symbol;Acc:MGI:101791]	ENSMUST00000036060[chr13;116309688;116309688;-]	ENSMUST00000081679[chr13;116153780;116153780;+]
31002	chr14	70166453	70167516	16	1064	-1009842094	-0,254018854	0,427407746	0,6814266	hypo	ENSMUST00000129174[chr14;70167839;-]	322	ENSMUSG00000022090	Pdlim2	PDZ and LIM domain 2 [Source:MGI Symbol;Acc:MGI:2384850]	ENSMUST00000153871[chr14;70159502;70159502;-]	ENSMUST00000129174[chr14;70167839;70167839;-]
20540	chr7	116036830	116037570	16	741	1007634697	0,285041028	0,735158615	0,450117587	hyper	ENSMUST00000166877[chr7;116038744;-]	1173	ENSMUSG00000051910	Sox6	SRY (sex determining region Y)-box 6 [Source:MGI Symbol;Acc:MGI:98368]	ENSMUST00000106612[chr7;116031047;116031047;-]	ENSMUST00000166877[chr7;116038744;116038744;-]
9831	chr17	49675184	49675866	15	683	9866084461	0,272642932	0,862167583	0,589524651	hyper	ENSMUST00000160049[chr17;49714109;+]	38242	ENSMUSG00000023999	Kif6	kinesin family member 6 [Source:MGI Symbol;Acc:MGI:1098238]	ENSMUST00000160049[chr17;49714109;49714109;+]	ENSMUST00000162854[chr17;49615171;49615171;+]
27849	chr11	108923482	108924156	16	675	-9821959264	-0,278252868	0,390628385	0,668881253	hypo	ENSMUST00000106711[chr11;108923180;+]	301	ENSMUSG00000000142	Axin2	axin2 [Source:MGI Symbol;Acc:MGI:1270862]	ENSMUST00000144130[chr11;108938873;108938873;+]	ENSMUST00000106711[chr11;108923180;108923180;+]
2744	chr10	116682733	116683854	19	1122	9815607254	0,266377225	0,698440166	0,432062941	hyper	ENSMUST00000181656[chr10;116674590;+]	8142	ENSMUSG00000097104	Gm26579	predicted gene, 26579 [Source:MGI Symbol;Acc:MGI:5477073]	ENSMUST00000168036[chr10;116581511;116581511;-]	ENSMUST00000181656[chr10;116674590;116674590;+]
12674	chr2	105123778	105124796	21	1019	981370012	0,413261827	0,610497577	0,19723575	hyper	ENSMUST00000184528[chr2;105123183;-]	594	ENSMUSG00000098946	Gm27636	predicted gene, 27636 [Source:MGI Symbol;Acc:MGI:5531018]	ENSMUST00000184528[chr2;105123183;105123183;-]	ENSMUST00000184807[chr2;105125454;105125454;-]
2476	chr10	95559927	95561394	22	1468	9743350627	0,273546053	0,525426435	0,251880382	hyper	ENSMUST00000175126[chr10;95559321;-]	605	ENSMUSG00000092867	Mir3058	microRNA 3058 [Source:MGI Symbol;Acc:MGI:4834226]	ENSMUST00000175126[chr10;95559321;95559321;-]	ENSMUST00000020217[chr10;95564167;95564167;-]
40040	chr4	153319063	153319467	13	405	-9703223071	-0,282924359	0,28107224	0,563996599	hypo	ENSMUST00000126141[chr4;153218175;+]	100887	ENSMUSG00000087454	Gm13174	predicted gene 13174 [Source:MGI Symbol;Acc:MGI:3650869]	ENSMUST00000151703[chr4;153146943;153146943;-]	ENSMUST00000126141[chr4;153218175;153218175;+]
38501	chr3	135594124	135594893	16	770	-9702938981	-0,27268237	0,53150267	0,80418504	hypo	ENSMUST00000150007[chr3;135594441;-]	0	ENSMUSG00000028163	Nfkb1	nuclear factor of kappa light polypeptide gene enhancer in B cells 1, p105 [Source:MGI Symbol;Acc:MGI:97312]	ENSMUST00000121735[chr3;135526532;135526532;-]	ENSMUST00000184550[chr3;135603796;135603796;-]
23075	chr9	84073063	84074084	17	1022	9690944495	0,295843878	0,861222851	0,565378973	hyper	ENSMUST00000104478[chr9;84188354;+]	114269	ENSMUSG00000077666	Gm26146	predicted gene, 26146 [Source:MGI Symbol;Acc:MGI:5455923]	ENSMUST00000104478[chr9;84188354;84188354;+]	ENSMUST00000034801[chr9;83925149;83925149;+]
37246	chr2	179604474	179605422	13	949	-9656847986	-0,281889189	0,502498919	0,784388107	hypo	ENSMUST00000120800[chr2;179613567;-]	8144	ENSMUSG00000083410	Gm14300	predicted gene 14300 [Source:MGI Symbol;Acc:MGI:3650106]	ENSMUST00000136411[chr2;179777162;179777162;+]	ENSMUST00000120800[chr2;179613567;179613567;-]
14299	chr3	84478076	84478934	16	859	9647978092	0,258023666	0,713179413	0,455155747	hyper	ENSMUST00000131065[chr3;84478982;-]	47	ENSMUSG00000041842	Fhdc1	FH2 domain containing 1 [Source:MGI Symbol;Acc:MGI:2684972]	ENSMUST00000125643[chr3;84453763;84453763;-]	ENSMUST00000131065[chr3;84478982;84478982;-]
27925	chr11	112778681	112778942	12	262	-9643488199	-0,349861505	0,451295	0,801156505	hypo	ENSMUST00000137081[chr11;112781976;-]	3033	ENSMUSG00000041674	BC006965	cDNA sequence BC006965 [Source:MGI Symbol;Acc:MGI:2384955]	ENSMUST00000000579[chr11;112782223;112782223;+]	ENSMUST00000137081[chr11;112781976;112781976;-]
35877	chr2	33638283	33639078	12	796	-9610520206	-0,453038178	0,377387268	0,830425445	hypo	ENSMUST00000176067[chr2;33640480;-]	1401	ENSMUSG00000038765	Lmx1b	LIM homeobox transcription factor 1 beta [Source:MGI Symbol;Acc:MGI:1100513]	ENSMUST00000152118[chr2;33641192;33641192;+]	ENSMUST00000176067[chr2;33640480;33640480;-]
7481	chr14	120433691	120434876	13	1186	9609237847	0,28488654	0,731881347	0,446994807	hyper	ENSMUST00000062117[chr14;120478460;+]	43583	ENSMUSG00000051615	Rap2a	RAS related protein 2a [Source:MGI Symbol;Acc:MGI:97855]	ENSMUST00000062117[chr14;120478460;120478460;+]	ENSMUST00000167459[chr14;120275668;120275668;+]
24612	chr1	121179067	121180214	16	1148	-9565921838	-0,264666108	0,136171083	0,400837191	hypo	ENSMUST00000181183[chr1;121087526;+]	91540	ENSMUSG00000097881	Celrr	cerebellum expressed regulatory RNA [Source:MGI Symbol;Acc:MGI:2685664]	ENSMUST00000036025[chr1;121431048;121431048;+]	ENSMUST00000181183[chr1;121087526;121087526;+]
11751	chr19	55623830	55624258	11	429	9564935133	0,389204733	0,76184277	0,372638038	hyper	ENSMUST00000181198[chr19;55702204;-]	77945	ENSMUSG00000097632	4930552P12Rik	RIKEN cDNA 4930552P12 gene [Source:MGI Symbol;Acc:MGI:1924844]	ENSMUST00000061496[chr19;55741809;55741809;+]	ENSMUST00000181198[chr19;55702204;55702204;-]
25025	chr1	167690394	167691493	24	1100	-9558582829	-0,266993394	0,21742717	0,484420563	hypo	ENSMUST00000028003[chr1;167689557;+]	836	ENSMUSG00000026686	Lmx1a	LIM homeobox transcription factor 1 alpha [Source:MGI Symbol;Acc:MGI:1888519]	ENSMUST00000036643[chr1;167466780;167466780;-]	ENSMUST00000028003[chr1;167689557;167689557;+]
42118	chr6	40094769	40096169	16	1401	-955756344	-0,287032374	0,459201916	0,74623429	hypo	ENSMUST00000061740[chr6;40110250;+]	14080	ENSMUSG00000057716	Tmem178b	transmembrane protein 178B [Source:MGI Symbol;Acc:MGI:3647581]	ENSMUST00000061740[chr6;40110250;40110250;+]	ENSMUST00000181132[chr6;40209259;40209259;-]
1245	chr1	163358881	163359243	8	363	9414273454	0,520554398	0,69269129	0,172136891	hyper	ENSMUST00000158326[chr1;163402282;+]	43038	ENSMUSG00000088951	Gm24940	predicted gene, 24940 [Source:MGI Symbol;Acc:MGI:5454717]	ENSMUST00000158326[chr1;163402282;163402282;+]	ENSMUST00000045138[chr1;163403641;163403641;-]
41591	chr5	137372215	137372819	13	605	-9403344457	-0,268422628	0,434006423	0,702429051	hypo	ENSMUST00000111054[chr5;137350512;+]	21702	ENSMUSG00000029710	Ephb4	Eph receptor B4 [Source:MGI Symbol;Acc:MGI:104757]	ENSMUST00000039991[chr5;137333597;137333597;-]	ENSMUST00000111054[chr5;137350512;137350512;+]
34911	chr18	81298407	81299286	18	880	-9394729024	-0,283773254	0,412618258	0,696391512	hypo	ENSMUST00000181204[chr18;81236066;-]	62340	ENSMUSG00000097181	4930594M17Rik	RIKEN cDNA 4930594M17 gene [Source:MGI Symbol;Acc:MGI:1923187]	ENSMUST00000181204[chr18;81236066;81236066;-]	ENSMUST00000158632[chr18;81026772;81026772;+]
6006	chr13	55612059	55613123	13	1065	9384847187	0,280520068	0,708880606	0,428360538	hyper	ENSMUST00000138992[chr13;55604783;-]	7275	ENSMUSG00000086506	Gm15911	predicted gene 15911 [Source:MGI Symbol;Acc:MGI:3802139]	ENSMUST00000138992[chr13;55604783;55604783;-]	ENSMUST00000142654[chr13;55600064;55600064;+]
48	chr1	14306372	14307623	12	1252	9381945039	0,341683596	0,682289794	0,340606198	hyper	ENSMUST00000168081[chr1;14310199;-]	2575	ENSMUSG00000025932	Eya1	eyes absent 1 homolog (Drosophila) [Source:MGI Symbol;Acc:MGI:109344]	ENSMUST00000080664[chr1;14283331;14283331;-]	ENSMUST00000168081[chr1;14310199;14310199;-]
11845	chr19	59798100	59798755	20	656	9361532775	0,261306485	0,739013094	0,477706609	hyper	ENSMUST00000164379[chr19;59901062;-]	102306	ENSMUSG00000090965	Gm17203	predicted gene 17203 [Source:MGI Symbol;Acc:MGI:4938030]	ENSMUST00000168140[chr19;59943721;59943721;+]	ENSMUST00000164379[chr19;59901062;59901062;-]
19504	chr6	126626734	126627595	15	862	9313119259	0,265277844	0,674363167	0,409085323	hyper	ENSMUST00000055168[chr6;126645801;-]	18205	ENSMUSG00000047976	Kcna1	potassium voltage-gated channel, shaker-related subfamily, member 1 [Source:MGI Symbol;Acc:MGI:96654]	ENSMUST00000181126[chr6;126718683;126718683;+]	ENSMUST00000055168[chr6;126645801;126645801;-]
36188	chr2	74696571	74697177	19	607	-9287948398	-0,324506128	0,331132531	0,655638659	hypo	ENSMUST00000059272[chr2;74697679;+]	501	ENSMUSG00000043342	Hoxd9	homeobox D9 [Source:MGI Symbol;Acc:MGI:96210]	ENSMUST00000059272[chr2;74697679;74697679;+]	ENSMUST00000152027[chr2;74695600;74695600;+]
12224	chr2	57325955	57326465	10	511	9270378234	0,334011503	0,812856406	0,478844902	hyper	ENSMUST00000118714[chr2;57275686;-]	50268	ENSMUSG00000084292	Gm13535	predicted gene 13535 [Source:MGI Symbol;Acc:MGI:3651247]	ENSMUST00000118714[chr2;57275686;57275686;-]	ENSMUST00000154612[chr2;57267376;57267376;+]
10259	chr17	88670708	88672144	18	1437	9263199048	0,251327891	0,668987601	0,41765971	hyper	ENSMUST00000161481[chr17;88668695;+]	2012	ENSMUSG00000024154	Gtf2a1l	general transcription factor IIA, 1-like [Source:MGI Symbol;Acc:MGI:1919078]	ENSMUST00000093636[chr17;88392932;88392932;-]	ENSMUST00000161481[chr17;88668695;88668695;+]
44115	chr7	136058505	136059896	16	1392	-9261784998	-0,280874116	0,304522474	0,58539659	hypo	ENSMUST00000183000[chr7;135952797;+]	105707	ENSMUSG00000098031	Gm9341	predicted gene 9341 [Source:MGI Symbol;Acc:MGI:3645378]	ENSMUST00000033310[chr7;135716379;135716379;-]	ENSMUST00000183000[chr7;135952797;135952797;+]
29217	chr13	6982682	6983436	11	755	-925741442	-0,281584078	0,467125142	0,74870922	hypo	ENSMUST00000102452[chr13;7120503;-]	137066	ENSMUSG00000076407	Gm22689	predicted gene, 22689 [Source:MGI Symbol;Acc:MGI:5452466]	ENSMUST00000089635[chr13;6662894;6662894;-]	ENSMUST00000102452[chr13;7120503;7120503;-]
35907	chr2	36244764	36245328	11	565	-9240062659	-0,265170922	0,443641368	0,70881229	hypo	ENSMUST00000133777[chr2;36242474;+]	2289	ENSMUSG00000047250	Ptgs1	prostaglandin-endoperoxide synthase 1 [Source:MGI Symbol;Acc:MGI:97797]	ENSMUST00000121252[chr2;36285027;36285027;+]	ENSMUST00000133777[chr2;36242474;36242474;+]
6615	chr13	116311442	116312713	19	1272	9237251684	0,35332501	0,545632403	0,192307392	hyper	ENSMUST00000036060[chr13;116309688;-]	1753	ENSMUSG00000042258	Isl1	ISL1 transcription factor, LIM/homeodomain [Source:MGI Symbol;Acc:MGI:101791]	ENSMUST00000036060[chr13;116309688;116309688;-]	ENSMUST00000081679[chr13;116153780;116153780;+]
399	chr1	55854736	55855799	15	1064	9235514918	0,296740118	0,610665883	0,313925765	hyper	ENSMUST00000081004[chr1;55445064;-]	409671	ENSMUSG00000073674	Gm6644	predicted gene 6644 [Source:MGI Symbol;Acc:MGI:3644951]	ENSMUST00000081004[chr1;55445064;55445064;-]	ENSMUST00000042986[chr1;55406387;55406387;+]
13596	chr3	3378144	3378394	14	251	9196955316	0,303275098	0,581492602	0,278217505	hyper	ENSMUST00000017832[chr3;3508029;+]	129634	ENSMUSG00000017688	Hnf4g	hepatocyte nuclear factor 4, gamma [Source:MGI Symbol;Acc:MGI:1353604]	ENSMUST00000017832[chr3;3508029;3508029;+]	ENSMUST00000175001[chr3;4305293;4305293;-]
22464	chr9	34646619	34647380	18	762	9195531959	0,252898813	0,874558124	0,621659312	hyper	ENSMUST00000181129[chr9;34589304;-]	57314	ENSMUSG00000097355	Gm26662	predicted gene, 26662 [Source:MGI Symbol;Acc:MGI:5477156]	ENSMUST00000181129[chr9;34589304;34589304;-]	ENSMUST00000115148[chr9;34486125;34486125;+]
44731	chr8	56292203	56293277	16	1075	-9185905713	-0,273212959	0,279413436	0,552626395	hypo	ENSMUST00000034026[chr8;56294551;+]	1273	ENSMUSG00000031613	Hpgd	hydroxyprostaglandin dehydrogenase 15 (NAD) [Source:MGI Symbol;Acc:MGI:108085]	ENSMUST00000034026[chr8;56294551;56294551;+]	ENSMUST00000104397[chr8;56521503;56521503;-]
41283	chr5	119663457	119664765	21	1309	-9178173605	-0,400314607	0,311867015	0,712181622	hypo	ENSMUST00000079719[chr5;119670668;+]	5902	ENSMUSG00000018604	Tbx3	T-box 3 [Source:MGI Symbol;Acc:MGI:98495]	ENSMUST00000079719[chr5;119670668;119670668;+]	ENSMUST00000129108[chr5;119671365;119671365;-]
12319	chr2	65989113	65990095	16	983	916173246	0,289408673	0,707141714	0,417733041	hyper	ENSMUST00000155350[chr2;65954070;-]	35042	ENSMUSG00000085160	Gm13617	predicted gene 13617 [Source:MGI Symbol;Acc:MGI:3650300]	ENSMUST00000155350[chr2;65954070;65954070;-]	ENSMUST00000112394[chr2;65948948;65948948;+]
32262	chr15	98894828	98895201	17	374	-9116451113	-0,252493727	0,275175322	0,527669048	hypo	ENSMUST00000023737[chr15;98898540;-]	3338	ENSMUSG00000023000	Dhh	desert hedgehog [Source:MGI Symbol;Acc:MGI:94891]	ENSMUST00000024518[chr15;98881404;98881404;-]	ENSMUST00000023737[chr15;98898540;98898540;-]
17647	chr5	113554182	113554626	17	445	9078859735	0,271462689	0,434576609	0,16311392	hyper	ENSMUST00000180565[chr5;113549984;+]	4197	ENSMUSG00000063430	Wscd2	WSC domain containing 2 [Source:MGI Symbol;Acc:MGI:2445030]	ENSMUST00000181294[chr5;113570918;113570918;+]	ENSMUST00000180565[chr5;113549984;113549984;+]
22973	chr9	74187960	74188895	10	936	9061132379	0,311295775	0,673488368	0,362192593	hyper	ENSMUST00000184725[chr9;74110403;+]	77556	ENSMUSG00000044976	Wdr72	WD repeat domain 72 [Source:MGI Symbol;Acc:MGI:3583957]	ENSMUST00000149439[chr9;74274133;74274133;+]	ENSMUST00000184725[chr9;74110403;74110403;+]
32942	chr16	72622858	72623565	17	708	-8924292806	-0,258554574	0,568559724	0,827114298	hypo	ENSMUST00000023600[chr16;72663148;+]	39582	ENSMUSG00000022883	Robo1	roundabout homolog 1 (Drosophila) [Source:MGI Symbol;Acc:MGI:1274781]	ENSMUST00000023600[chr16;72663148;72663148;+]	ENSMUST00000082896[chr16;73422959;73422959;-]
33738	chr17	51942931	51943942	14	1012	-8920148242	-0,252362135	0,376916137	0,629278271	hypo	ENSMUST00000133574[chr17;51833290;-]	109640	ENSMUSG00000023927	Satb1	special AT-rich sequence binding protein 1 [Source:MGI Symbol;Acc:MGI:105084]	ENSMUST00000133574[chr17;51833290;51833290;-]	ENSMUST00000183438[chr17;52602660;52602660;-]
23076	chr9	84108127	84109313	18	1187	888603741	0,281057936	0,691997819	0,410939883	hyper	ENSMUST00000104478[chr9;84188354;+]	79040	ENSMUSG00000077666	Gm26146	predicted gene, 26146 [Source:MGI Symbol;Acc:MGI:5455923]	ENSMUST00000104478[chr9;84188354;84188354;+]	ENSMUST00000034801[chr9;83925149;83925149;+]
26904	chr11	18874126	18874596	15	471	-8838940191	-0,384987973	0,117170272	0,502158244	hypo	ENSMUST00000133948[chr11;18874309;-]	0	ENSMUSG00000085743	8430419K02Rik	RIKEN cDNA 8430419K02 gene [Source:MGI Symbol;Acc:MGI:1921768]	ENSMUST00000128654[chr11;18872155;18872155;-]	ENSMUST00000083450[chr11;18738694;18738694;+]
27792	chr11	105416096	105417085	13	990	-883743392	-0,275201193	0,253973842	0,529175035	hypo	ENSMUST00000151305[chr11;105408707;-]	7388	ENSMUSG00000078627	2022-03-10	membrane-associated ring finger (C3HC4) 10 [Source:MGI Symbol;Acc:MGI:2443469]	ENSMUST00000151305[chr11;105408707;105408707;-]	ENSMUST00000138977[chr11;105455294;105455294;-]
36064	chr2	61398495	61399349	16	855	-8825612864	-0,261006223	0,58621439	0,847220613	hypo	ENSMUST00000157715[chr2;61492765;+]	93415	ENSMUSG00000088340	Gm22338	predicted gene, 22338 [Source:MGI Symbol;Acc:MGI:5452115]	ENSMUST00000157715[chr2;61492765;61492765;+]	ENSMUST00000104276[chr2;61280277;61280277;+]
1240	chr1	163306235	163307158	12	924	8809926492	0,437114609	0,742367623	0,305253013	hyper	ENSMUST00000180713[chr1;163303620;-]	2614	ENSMUSG00000096984	Gm26523	predicted gene, 26523 [Source:MGI Symbol;Acc:MGI:5477017]	ENSMUST00000180713[chr1;163303620;163303620;-]	ENSMUST00000174397[chr1;163313668;163313668;-]
29995	chr13	72368771	72369357	14	587	-8804583814	-0,274029989	0,38119111	0,655221099	hypo	ENSMUST00000075549[chr13;72455340;-]	85982	ENSMUSG00000094989	Rpl9-ps4	ribosomal protein L9, pseudogene 4 [Source:MGI Symbol;Acc:MGI:3704410]	ENSMUST00000074372[chr13;72628819;72628819;+]	ENSMUST00000075549[chr13;72455340;72455340;-]
44473	chr8	25211543	25212743	14	1201	-8783885018	-0,260938445	0,335157224	0,596095669	hypo	ENSMUST00000084512[chr8;25201449;-]	10093	ENSMUSG00000065954	Tacc1	transforming, acidic coiled-coil containing protein 1 [Source:MGI Symbol;Acc:MGI:2443510]	ENSMUST00000084512[chr8;25201449;25201449;-]	ENSMUST00000141741[chr8;25037051;25037051;+]
21739	chr8	92261991	92262655	13	665	8763857943	0,264657322	0,652957822	0,3883005	hyper	ENSMUST00000178584[chr8;92339250;-]	76594	ENSMUSG00000095651	Gm21817	predicted gene, 21817 [Source:MGI Symbol;Acc:MGI:5433981]	ENSMUST00000034184[chr8;92357795;92357795;+]	ENSMUST00000178584[chr8;92339250;92339250;-]
26671	chr10	122711329	122712249	11	921	-8736900216	-0,303728285	0,373922024	0,677650308	hypo	ENSMUST00000185165[chr10;122679314;+]	32014	ENSMUSG00000099225	Mir8104	microRNA 8104 [Source:MGI Symbol;Acc:MGI:5530762]	ENSMUST00000160315[chr10;122757197;122757197;+]	ENSMUST00000185165[chr10;122679314;122679314;+]
18944	chr6	77041874	77042722	12	849	8676054984	0,272140815	0,704761593	0,432620778	hyper	ENSMUST00000162991[chr6;76902888;-]	138985	ENSMUSG00000063063	Ctnna2	catenin (cadherin associated protein), alpha 2 [Source:MGI Symbol;Acc:MGI:88275]	ENSMUST00000162991[chr6;76902888;76902888;-]	ENSMUST00000159626[chr6;77979550;77979550;-]
28397	chr12	33953669	33954131	7	463	-8597979605	-0,505859849	0,267898028	0,773757876	hypo	ENSMUST00000049089[chr12;33957670;+]	3538	ENSMUSG00000035799	Twist1	twist basic helix-loop-helix transcription factor 1 [Source:MGI Symbol;Acc:MGI:98872]	ENSMUST00000049089[chr12;33957670;33957670;+]	ENSMUST00000061035[chr12;33928424;33928424;+]
31632	chr15	50977433	50978260	11	828	-8536305369	-0,263698651	0,514780576	0,778479227	hypo	ENSMUST00000185183[chr15;50890463;-]	86969	ENSMUSG00000038679	Trps1	trichorhinophalangeal syndrome I (human) [Source:MGI Symbol;Acc:MGI:1927616]	ENSMUST00000185183[chr15;50890463;50890463;-]	ENSMUST00000022925[chr15;51865481;51865481;-]
2631	chr10	108583771	108584094	12	324	8452046039	0,280301295	0,744333018	0,464031723	hyper	ENSMUST00000147593[chr10;108636964;-]	52869	ENSMUSG00000035864	Syt1	synaptotagmin I [Source:MGI Symbol;Acc:MGI:99667]	ENSMUST00000165341[chr10;107912134;107912134;-]	ENSMUST00000147593[chr10;108636964;108636964;-]
38280	chr3	121381381	121381959	10	579	-8424580816	-0,289137893	0,484102987	0,77324088	hypo	ENSMUST00000122725[chr3;121337691;+]	43689	ENSMUSG00000084674	Gm26027	predicted gene, 26027 [Source:MGI Symbol;Acc:MGI:5455804]	ENSMUST00000029773[chr3;121426540;121426540;+]	ENSMUST00000122725[chr3;121337691;121337691;+]
11796	chr19	57497519	57497910	12	392	8419608058	0,267268263	0,716578345	0,449310082	hyper	ENSMUST00000181959[chr19;57461553;-]	35965	ENSMUSG00000097374	Gm26874	predicted gene, 26874 [Source:MGI Symbol;Acc:MGI:5477368]	ENSMUST00000181959[chr19;57461553;57461553;-]	ENSMUST00000026073[chr19;57452905;57452905;+]
10999	chr18	74416397	74417209	11	813	8399088024	0,27081272	0,789907083	0,519094363	hyper	ENSMUST00000125882[chr18;74440935;+]	23725	ENSMUSG00000025885	Myo5b	myosin VB [Source:MGI Symbol;Acc:MGI:106598]	ENSMUST00000125882[chr18;74440935;74440935;+]	ENSMUST00000177407[chr18;74348985;74348985;+]
4255	chr12	7311550	7313074	14	1525	8398384039	0,253590712	0,800466094	0,546875382	hyper	ENSMUST00000175312[chr12;7741622;-]	428547	ENSMUSG00000093053	Gm24815	predicted gene, 24815 [Source:MGI Symbol;Acc:MGI:5454592]	ENSMUST00000101625[chr12;7859826;7859826;+]	ENSMUST00000175312[chr12;7741622;7741622;-]
36885	chr2	158614551	158614873	27	323	-8389886157	-0,27484482	0,09891698	0,3737618	hypo	ENSMUST00000138427[chr2;158611820;-]	2730	ENSMUSG00000087563	Gm14205	predicted gene 14205 [Source:MGI Symbol;Acc:MGI:3702167]	ENSMUST00000138427[chr2;158611820;158611820;-]	ENSMUST00000045738[chr2;158610766;158610766;+]
36993	chr2	165595920	165596507	18	588	-8380280393	-0,299072004	0,191992072	0,491064076	hypo	ENSMUST00000088132[chr2;165595031;+]	888	ENSMUSG00000017897	Eya2	eyes absent 2 homolog (Drosophila) [Source:MGI Symbol;Acc:MGI:109341]	ENSMUST00000063433[chr2;165655297;165655297;+]	ENSMUST00000088132[chr2;165595031;165595031;+]
25490	chr10	14921930	14922575	9	646	-8367563462	-0,314447345	0,466930032	0,781377377	hypo	ENSMUST00000158105[chr10;14984669;+]	62093	ENSMUSG00000088730	Gm23892	predicted gene, 23892 [Source:MGI Symbol;Acc:MGI:5453669]	ENSMUST00000158105[chr10;14984669;14984669;+]	ENSMUST00000020015[chr10;14760220;14760220;+]
9345	chr16	95637717	95638111	9	395	8359340999	0,281141044	0,646745448	0,365604404	hyper	ENSMUST00000077773[chr16;95586593;-]	51123	ENSMUSG00000040732	Erg	avian erythroblastosis virus E-26 (v-ets) oncogene related [Source:MGI Symbol;Acc:MGI:95415]	ENSMUST00000077773[chr16;95586593;95586593;-]	ENSMUST00000156615[chr16;95808317;95808317;-]
46355	chr9	87740279	87741031	21	753	-8355199202	-0,355483478	0,303128961	0,658612439	hypo	ENSMUST00000034991[chr9;87731260;-]	9018	ENSMUSG00000032419	Tbx18	T-box18 [Source:MGI Symbol;Acc:MGI:1923615]	ENSMUST00000034991[chr9;87731260;87731260;-]	ENSMUST00000181359[chr9;87729284;87729284;+]
19205	chr6	98829435	98830347	12	913	8301923769	0,262624163	0,702216938	0,439592776	hyper	ENSMUST00000177410[chr6;98929785;-]	99437	ENSMUSG00000030067	Foxp1	forkhead box P1 [Source:MGI Symbol;Acc:MGI:1914004]	ENSMUST00000104625[chr6;98558831;98558831;-]	ENSMUST00000177410[chr6;98929785;98929785;-]
4050	chr11	111566994	111568259	17	1266	8207115269	0,26075302	0,469907013	0,209153993	hyper	ENSMUST00000120443[chr11;111613306;-]	45046	ENSMUSG00000082448	Gm11676	predicted gene 11676 [Source:MGI Symbol;Acc:MGI:3650355]	ENSMUST00000146550[chr11;112107437;112107437;+]	ENSMUST00000120443[chr11;111613306;111613306;-]
23345	chr9	103785171	103786090	12	920	8196358174	0,275228999	0,809475638	0,534246639	hyper	ENSMUST00000049452[chr9;103761837;-]	23333	ENSMUSG00000042757	Tmem108	transmembrane protein 108 [Source:MGI Symbol;Acc:MGI:1932411]	ENSMUST00000049452[chr9;103761837;103761837;-]	ENSMUST00000148273[chr9;104055248;104055248;-]
36875	chr2	158143983	158144617	11	635	-8155557938	-0,334362194	0,295138971	0,629501165	hypo	ENSMUST00000140923[chr2;158146366;-]	1748	ENSMUSG00000037820	Tgm2	transglutaminase 2, C polypeptide [Source:MGI Symbol;Acc:MGI:98731]	ENSMUST00000152690[chr2;158139736;158139736;-]	ENSMUST00000140923[chr2;158146366;158146366;-]
25278	chr1	187606281	187607054	14	774	-8118502936	-0,319403416	0,410848142	0,730251558	hypo	ENSMUST00000127489[chr1;187608790;+]	1735	ENSMUSG00000026610	Esrrg	estrogen-related receptor gamma [Source:MGI Symbol;Acc:MGI:1347056]	ENSMUST00000127489[chr1;187608790;187608790;+]	ENSMUST00000160570[chr1;187226179;187226179;+]
3746	chr11	88331909	88332363	12	455	8052755577	0,30136322	0,586068648	0,284705428	hyper	ENSMUST00000117358[chr11;88335659;+]	3295	ENSMUSG00000081304	Gm11509	predicted gene 11509 [Source:MGI Symbol;Acc:MGI:3650710]	ENSMUST00000117358[chr11;88335659;88335659;+]	ENSMUST00000037268[chr11;88294042;88294042;+]
35580	chr19	59464656	59465457	9	802	-8050210576	-0,615105592	0,164794284	0,779899877	hypo	ENSMUST00000174573[chr19;59462801;+]	1854	ENSMUSG00000043969	Emx2	empty spiracles homeobox 2 [Source:MGI Symbol;Acc:MGI:95388]	ENSMUST00000136990[chr19;59458635;59458635;-]	ENSMUST00000174573[chr19;59462801;59462801;+]
2040	chr10	56379490	56380167	12	678	7969931624	0,253956903	0,537985067	0,284028164	hyper	ENSMUST00000068581[chr10;56377299;+]	2190	ENSMUSG00000050953	Gja1	gap junction protein, alpha 1 [Source:MGI Symbol;Acc:MGI:95713]	ENSMUST00000172445[chr10;56355074;56355074;-]	ENSMUST00000068581[chr10;56377299;56377299;+]
5988	chr13	54811157	54812166	12	1010	7966704713	0,290646342	0,679160747	0,388514405	hyper	ENSMUST00000139574[chr13;54795383;+]	15773	ENSMUSG00000025875	Tspan17	tetraspanin 17 [Source:MGI Symbol;Acc:MGI:1921507]	ENSMUST00000124055[chr13;54783091;54783091;-]	ENSMUST00000139574[chr13;54795383;54795383;+]
10927	chr18	69595133	69596037	14	905	793474094	0,27680179	0,474513042	0,197711253	hyper	ENSMUST00000114977[chr18;69593425;+]	1707	ENSMUSG00000053477	Tcf4	transcription factor 4 [Source:MGI Symbol;Acc:MGI:98506]	ENSMUST00000145918[chr18;69599535;69599535;+]	ENSMUST00000114977[chr18;69593425;69593425;+]
4271	chr12	8069516	8070228	13	713	7923282926	0,271878598	0,674342585	0,402463986	hyper	ENSMUST00000171239[chr12;8012358;+]	57157	ENSMUSG00000020609	Apob	apolipoprotein B [Source:MGI Symbol;Acc:MGI:88052]	ENSMUST00000037383[chr12;8208106;8208106;+]	ENSMUST00000171239[chr12;8012358;8012358;+]
11383	chr19	24784938	24785628	13	691	7897296139	0,269607956	0,718937399	0,449329443	hyper	ENSMUST00000133692[chr19;24763078;-]	21859	ENSMUSG00000041731	Pgm5	phosphoglucomutase 5 [Source:MGI Symbol;Acc:MGI:1925668]	ENSMUST00000133692[chr19;24763078;24763078;-]	ENSMUST00000129127[chr19;24861652;24861652;-]
27422	chr11	79712953	79713338	10	386	-787020364	-0,310422303	0,478634504	0,789056807	hypo	ENSMUST00000083461[chr11;79711968;+]	984	ENSMUSG00000065395	Mir193a	microRNA 193a [Source:MGI Symbol;Acc:MGI:2676857]	ENSMUST00000083555[chr11;79726399;79726399;+]	ENSMUST00000083461[chr11;79711968;79711968;+]
13458	chr2	171561970	171562953	12	984	7813261451	0,250521779	0,557308662	0,306786883	hyper	ENSMUST00000157880[chr2;171306431;-]	255538	ENSMUSG00000088505	Gm26489	predicted gene, 26489 [Source:MGI Symbol;Acc:MGI:5456266]	ENSMUST00000157880[chr2;171306431;171306431;-]	ENSMUST00000146542[chr2;171253283;171253283;+]
33546	chr17	31207416	31208092	12	677	-7808075548	-0,272023306	0,422386411	0,694409717	hypo	ENSMUST00000173776[chr17;31208088;+]	0	ENSMUSG00000042345	Ubash3a	ubiquitin associated and SH3 domain containing, A [Source:MGI Symbol;Acc:MGI:1926074]	ENSMUST00000151620[chr17;31212112;31212112;+]	ENSMUST00000146320[chr17;31152751;31152751;+]
10732	chr18	57304821	57305925	12	1105	7800517377	0,26250047	0,843236489	0,580736019	hyper	ENSMUST00000025490[chr18;57354732;+]	48806	ENSMUSG00000024594	Prrc1	proline-rich coiled-coil 1 [Source:MGI Symbol;Acc:MGI:1916106]	ENSMUST00000025490[chr18;57354732;57354732;+]	ENSMUST00000139892[chr18;57142785;57142785;+]
41006	chr5	105821129	105821661	11	533	-7791886882	-0,272283579	0,455112427	0,727396007	hypo	ENSMUST00000135958[chr5;105818988;-]	2140	ENSMUSG00000084878	Lrrc8dos	leucine rich repeat containing 8D, opposite strand [Source:MGI Symbol;Acc:MGI:3802116]	ENSMUST00000135958[chr5;105818988;105818988;-]	ENSMUST00000180167[chr5;105863702;105863702;-]
6610	chr13	116298930	116300178	21	1249	7775041526	0,408045857	0,680145921	0,272100064	hyper	ENSMUST00000176444[chr13;116303351;-]	3172	ENSMUSG00000042258	Isl1	ISL1 transcription factor, LIM/homeodomain [Source:MGI Symbol;Acc:MGI:101791]	ENSMUST00000158811[chr13;116675877;116675877;+]	ENSMUST00000176444[chr13;116303351;116303351;-]
8351	chr15	96011467	96011963	11	497	776889001	0,261248026	0,79168137	0,530433344	hyper	ENSMUST00000100271[chr15;96078134;-]	66170	ENSMUSG00000078925	D030018L15Rik	RIKEN cDNA D030018L15 gene [Source:MGI Symbol;Acc:MGI:3028082]	ENSMUST00000175237[chr15;95879817;95879817;-]	ENSMUST00000100271[chr15;96078134;96078134;-]
17437	chr5	96305776	96306332	12	557	7724907058	0,259593344	0,671576128	0,411982784	hyper	ENSMUST00000036019[chr5;96373954;+]	67621	ENSMUSG00000034687	Fras1	Fraser syndrome 1 homolog (human) [Source:MGI Symbol;Acc:MGI:2385368]	ENSMUST00000036019[chr5;96373954;96373954;+]	ENSMUST00000121477[chr5;96210143;96210143;+]
32290	chr15	100250595	100251881	11	1287	-7662707233	-0,250457265	0,508110426	0,758567691	hypo	ENSMUST00000166435[chr15;100254214;+]	2332	ENSMUSG00000023027	Atf1	activating transcription factor 1 [Source:MGI Symbol;Acc:MGI:1298366]	ENSMUST00000166435[chr15;100254214;100254214;+]	ENSMUST00000168103[chr15;100232750;100232750;+]
5057	chr12	92004514	92005380	17	867	7627857663	0,254199466	0,672209067	0,4180096	hyper	ENSMUST00000183260[chr12;91969577;-]	34936	ENSMUSG00000098159	Gm21614	predicted gene, 21614 [Source:MGI Symbol;Acc:MGI:5434969]	ENSMUST00000183260[chr12;91969577;91969577;-]	ENSMUST00000151945[chr12;91684664;91684664;+]
17416	chr5	92809129	92809677	19	549	7569349714	0,257931552	0,621543882	0,36361233	hyper	ENSMUST00000172849[chr5;92809469;+]	0	ENSMUSG00000029381	Shroom3	shroom family member 3 [Source:MGI Symbol;Acc:MGI:1351655]	ENSMUST00000158643[chr5;92788562;92788562;-]	ENSMUST00000174621[chr5;92736204;92736204;+]
5062	chr12	93155259	93156782	16	1524	7548018957	0,251744857	0,714475752	0,462730895	hyper	ENSMUST00000083369[chr12;93746501;+]	589718	ENSMUSG00000065303	Gm23249	predicted gene, 23249 [Source:MGI Symbol;Acc:MGI:5453026]	ENSMUST00000083369[chr12;93746501;93746501;+]	ENSMUST00000180321[chr12;93929102;93929102;-]
35573	chr19	59450640	59451409	20	770	-7496034718	-0,322663571	0,096693207	0,419356779	hypo	ENSMUST00000062216[chr19;59458371;+]	6961	ENSMUSG00000043969	Emx2	empty spiracles homeobox 2 [Source:MGI Symbol;Acc:MGI:95388]	ENSMUST00000062216[chr19;59458371;59458371;+]	ENSMUST00000136990[chr19;59458635;59458635;-]
6619	chr13	116706535	116707263	14	729	7490878456	0,255046799	0,410990908	0,155944108	hyper	ENSMUST00000158811[chr13;116675877;+]	30657	ENSMUSG00000089436	Gm23198	predicted gene, 23198 [Source:MGI Symbol;Acc:MGI:5452975]	ENSMUST00000036060[chr13;116309688;116309688;-]	ENSMUST00000158811[chr13;116675877;116675877;+]
25784	chr10	50908518	50908969	13	452	-7468252666	-0,271205843	0,162173038	0,43337888	hypo	ENSMUST00000020071[chr10;50895650;+]	12867	ENSMUSG00000019913	Sim1	single-minded homolog 1 (Drosophila) [Source:MGI Symbol;Acc:MGI:98306]	ENSMUST00000122686[chr10;50866364;50866364;-]	ENSMUST00000020071[chr10;50895650;50895650;+]
37032	chr2	167231695	167232365	11	671	-7447468664	-0,269936415	0,343557252	0,613493668	hypo	ENSMUST00000088041[chr2;167240589;-]	8223	ENSMUSG00000017969	Ptgis	prostaglandin I2 (prostacyclin) synthase [Source:MGI Symbol;Acc:MGI:1097156]	ENSMUST00000136271[chr2;167208416;167208416;-]	ENSMUST00000088041[chr2;167240589;167240589;-]
2125	chr10	63188259	63188446	10	188	7375086872	0,28928191	0,772361114	0,483079204	hyper	ENSMUST00000095580[chr10;63203952;-]	15505	ENSMUSG00000020067	Mypn	myopalladin [Source:MGI Symbol;Acc:MGI:1916052]	ENSMUST00000020258[chr10;63243796;63243796;+]	ENSMUST00000095580[chr10;63203952;63203952;-]
20970	chr8	9800251	9801886	14	1636	7327759315	0,277291925	0,663140362	0,385848437	hyper	ENSMUST00000110969[chr8;9771018;-]	29232	ENSMUSG00000079157	Fam155a	family with sequence similarity 155, member A [Source:MGI Symbol;Acc:MGI:2142765]	ENSMUST00000110969[chr8;9771018;9771018;-]	ENSMUST00000179462[chr8;9876897;9876897;-]
2381	chr10	88354231	88355113	14	883	7309649793	0,27532965	0,67342298	0,39809333	hyper	ENSMUST00000156097[chr10;88356996;-]	1882	ENSMUSG00000020057	Dram1	DNA-damage regulated autophagy modulator 1 [Source:MGI Symbol;Acc:MGI:1918962]	ENSMUST00000127615[chr10;88379131;88379131;+]	ENSMUST00000156097[chr10;88356996;88356996;-]
19339	chr6	112268179	112269390	11	1212	7300721655	0,292390831	0,667247771	0,37485694	hyper	ENSMUST00000032376[chr6;112273757;+]	4366	ENSMUSG00000057604	Lmcd1	LIM and cysteine-rich domains 1 [Source:MGI Symbol;Acc:MGI:1353635]	ENSMUST00000032376[chr6;112273757;112273757;+]	ENSMUST00000053559[chr6;112288837;112288837;-]
419	chr1	56966375	56967095	9	721	7272970461	0,281768914	0,865261553	0,583492639	hyper	ENSMUST00000176759[chr1;56969840;-]	2744	ENSMUSG00000038331	Satb2	special AT-rich sequence binding protein 2 [Source:MGI Symbol;Acc:MGI:2679336]	ENSMUST00000135238[chr1;56971490;56971490;+]	ENSMUST00000176759[chr1;56969840;56969840;-]
6614	chr13	116302657	116303263	15	607	7248083769	0,490954235	0,630110369	0,139156134	hyper	ENSMUST00000176444[chr13;116303351;-]	87	ENSMUSG00000042258	Isl1	ISL1 transcription factor, LIM/homeodomain [Source:MGI Symbol;Acc:MGI:101791]	ENSMUST00000158811[chr13;116675877;116675877;+]	ENSMUST00000176444[chr13;116303351;116303351;-]
29885	chr13	63555383	63557102	18	1720	-7216004191	-0,254138827	0,342974938	0,597113765	hypo	ENSMUST00000021921[chr13;63565520;-]	8417	ENSMUSG00000021466	Ptch1	patched homolog 1 [Source:MGI Symbol;Acc:MGI:105373]	ENSMUST00000159024[chr13;63497278;63497278;-]	ENSMUST00000021921[chr13;63565520;63565520;-]
15918	chr4	106103024	106103811	14	788	7215226095	0,26150539	0,743548643	0,482043253	hyper	ENSMUST00000130088[chr4;106105068;-]	1256	ENSMUSG00000085790	Gm12729	predicted gene 12729 [Source:MGI Symbol;Acc:MGI:3649488]	ENSMUST00000158440[chr4;105975885;105975885;-]	ENSMUST00000130088[chr4;106105068;106105068;-]
8162	chr15	84775690	84776103	11	414	7207490483	0,353654658	0,515729689	0,162075031	hyper	ENSMUST00000169075[chr15;84769885;+]	5804	ENSMUSG00000078954	Arhgap8	Rho GTPase activating protein 8 [Source:MGI Symbol;Acc:MGI:1920417]	ENSMUST00000182243[chr15;84866316;84866316;+]	ENSMUST00000169075[chr15;84769885;84769885;+]
14787	chr3	128398652	128399034	12	383	7204418094	0,261416082	0,573545077	0,312128995	hyper	ENSMUST00000083314[chr3;128540371;+]	141336	ENSMUSG00000065248	Gm22293	predicted gene, 22293 [Source:MGI Symbol;Acc:MGI:5452070]	ENSMUST00000083314[chr3;128540371;128540371;+]	ENSMUST00000098625[chr3;128038693;128038693;+]
7123	chr14	65969447	65970555	15	1109	7195376716	0,301810961	0,411007536	0,109196575	hyper	ENSMUST00000153460[chr14;65969717;+]	0	ENSMUSG00000022037	Clu	clusterin [Source:MGI Symbol;Acc:MGI:88423]	ENSMUST00000127387[chr14;65970619;65970619;+]	ENSMUST00000146990[chr14;65968653;65968653;+]
23078	chr9	84112700	84113613	15	914	7134529409	0,277954639	0,501112719	0,22315808	hyper	ENSMUST00000104478[chr9;84188354;+]	74740	ENSMUSG00000077666	Gm26146	predicted gene, 26146 [Source:MGI Symbol;Acc:MGI:5455923]	ENSMUST00000104478[chr9;84188354;84188354;+]	ENSMUST00000034801[chr9;83925149;83925149;+]
38201	chr3	107597584	107597921	14	338	-7099771598	-0,266177876	0,240415616	0,506593492	hypo	ENSMUST00000014747[chr3;107595030;+]	2553	ENSMUSG00000014603	Alx3	aristaless-like homeobox 3 [Source:MGI Symbol;Acc:MGI:1277097]	ENSMUST00000106703[chr3;107631321;107631321;+]	ENSMUST00000014747[chr3;107595030;107595030;+]
46020	chr9	58311411	58312020	19	610	-7087536953	-0,277100719	0,228619426	0,505720145	hypo	ENSMUST00000061799[chr9;58313212;-]	1191	ENSMUSG00000032334	Loxl1	lysyl oxidase-like 1 [Source:MGI Symbol;Acc:MGI:106096]	ENSMUST00000085673[chr9;58249786;58249786;-]	ENSMUST00000061799[chr9;58313212;58313212;-]
23173	chr9	89807083	89808001	11	919	7067891945	0,271254467	0,635916674	0,364662208	hyper	ENSMUST00000184823[chr9;89802869;+]	4213	ENSMUSG00000098727	1700017I07Rik	RIKEN cDNA 1700017I07 gene [Source:MGI Symbol;Acc:MGI:1922756]	ENSMUST00000083662[chr9;89802328;89802328;-]	ENSMUST00000184823[chr9;89802869;89802869;+]
45173	chr8	107945958	107946354	9	397	-7030362496	-0,263264208	0,487504348	0,750768556	hypo	ENSMUST00000179444[chr8;107842450;+]	103507	ENSMUSG00000094718	Gm22825	predicted gene, 22825 [Source:MGI Symbol;Acc:MGI:5452602]	ENSMUST00000044106[chr8;107588482;107588482;-]	ENSMUST00000179444[chr8;107842450;107842450;+]
10926	chr18	69594220	69594741	10	522	6980798714	0,325619852	0,576287134	0,250667281	hyper	ENSMUST00000114977[chr18;69593425;+]	794	ENSMUSG00000053477	Tcf4	transcription factor 4 [Source:MGI Symbol;Acc:MGI:98506]	ENSMUST00000145918[chr18;69599535;69599535;+]	ENSMUST00000114977[chr18;69593425;69593425;+]
26706	chr10	125569379	125569780	6	402	-6977609445	-0,380340325	0,365371745	0,74571207	hypo	ENSMUST00000063318[chr10;125328963;-]	240415	ENSMUSG00000020102	Slc16a7	solute carrier family 16 (monocarboxylic acid transporters), member 7 [Source:MGI Symbol;Acc:MGI:1330284]	ENSMUST00000063318[chr10;125328963;125328963;-]	ENSMUST00000158994[chr10;124455058;124455058;+]
25242	chr1	184724110	184724415	8	306	-6976769729	-0,372483045	0,45333594	0,825818985	hypo	ENSMUST00000174257[chr1;184732451;-]	8035	ENSMUSG00000039377	Hlx	H2.0-like homeobox [Source:MGI Symbol;Acc:MGI:96109]	ENSMUST00000158432[chr1;184580206;184580206;-]	ENSMUST00000174257[chr1;184732451;184732451;-]
9275	chr16	92694200	92694814	9	615	6971929798	0,317338049	0,667744502	0,350406453	hyper	ENSMUST00000113956[chr16;92697328;-]	2513	ENSMUSG00000022952	Runx1	runt related transcription factor 1 [Source:MGI Symbol;Acc:MGI:99852]	ENSMUST00000060005[chr16;92466146;92466146;-]	ENSMUST00000113956[chr16;92697328;92697328;-]
12411	chr2	74216026	74217033	12	1008	6949886507	0,26836574	0,702977554	0,434611814	hyper	ENSMUST00000132332[chr2;74135756;+]	80269	ENSMUSG00000084791	Gm13667	predicted gene 13667 [Source:MGI Symbol;Acc:MGI:3650879]	ENSMUST00000151443[chr2;74102342;74102342;-]	ENSMUST00000132332[chr2;74135756;74135756;+]
11894	chr2	4560933	4561726	13	794	694047964	0,260359341	0,560102551	0,29974321	hyper	ENSMUST00000142452[chr2;4559774;+]	1158	ENSMUSG00000026657	Frmd4a	FERM domain containing 4A [Source:MGI Symbol;Acc:MGI:1919850]	ENSMUST00000176864[chr2;4566175;4566175;+]	ENSMUST00000142452[chr2;4559774;4559774;+]
9044	chr16	69975265	69976627	12	1363	6930774276	0,257635759	0,687242287	0,429606528	hyper	ENSMUST00000076500[chr16;69863744;-]	111520	ENSMUSG00000063163	Speer2	spermatogenesis associated glutamate (E)-rich protein 2 [Source:MGI Symbol;Acc:MGI:2668488]	ENSMUST00000076500[chr16;69863744;69863744;-]	ENSMUST00000072455[chr16;70382385;70382385;-]
3430	chr11	57833784	57834329	19	546	6930555155	0,275648155	0,458528658	0,182880503	hyper	ENSMUST00000160392[chr11;57832818;-]	965	ENSMUSG00000037335	Hand1	heart and neural crest derivatives expressed transcript 1 [Source:MGI Symbol;Acc:MGI:103577]	ENSMUST00000160392[chr11;57832818;57832818;-]	ENSMUST00000020826[chr11;57801636;57801636;+]
12503	chr2	80409867	80410535	12	669	690815632	0,302825201	0,751595046	0,448769844	hyper	ENSMUST00000138195[chr2;80394896;+]	14970	ENSMUSG00000085921	Gm13752	predicted gene 13752 [Source:MGI Symbol;Acc:MGI:3650596]	ENSMUST00000119857[chr2;80499229;80499229;+]	ENSMUST00000138195[chr2;80394896;80394896;+]
11567	chr19	41192756	41193358	11	603	6907830242	0,303246516	0,633024525	0,329778009	hyper	ENSMUST00000025986[chr19;41206774;-]	13415	ENSMUSG00000025013	Tll2	tolloid-like 2 [Source:MGI Symbol;Acc:MGI:1346044]	ENSMUST00000087176[chr19;41077113;41077113;-]	ENSMUST00000025986[chr19;41206774;41206774;-]
27548	chr11	88618167	88618463	11	297	-6896908199	-0,282568927	0,526647622	0,809216549	hypo	ENSMUST00000148013[chr11;88590147;-]	28019	ENSMUSG00000069769	Msi2	musashi RNA-binding protein 2 [Source:MGI Symbol;Acc:MGI:1923876]	ENSMUST00000148013[chr11;88590147;88590147;-]	ENSMUST00000092794[chr11;88718101;88718101;-]
36250	chr2	79253630	79254195	9	566	-6889756108	-0,261520274	0,367424277	0,628944551	hypo	ENSMUST00000155105[chr2;79255425;+]	1229	ENSMUSG00000027009	Itga4	integrin alpha 4 [Source:MGI Symbol;Acc:MGI:96603]	ENSMUST00000155105[chr2;79255425;79255425;+]	ENSMUST00000147402[chr2;79333682;79333682;-]
11890	chr2	4508224	4508880	13	657	6845957444	0,252525495	0,760173848	0,507648353	hyper	ENSMUST00000123919[chr2;4473193;+]	35030	ENSMUSG00000026657	Frmd4a	FERM domain containing 4A [Source:MGI Symbol;Acc:MGI:1919850]	ENSMUST00000139479[chr2;4466670;4466670;-]	ENSMUST00000123919[chr2;4473193;4473193;+]
8776	chr16	37134148	37134875	10	728	6751242079	0,273780866	0,754735531	0,480954665	hyper	ENSMUST00000182717[chr16;37085914;+]	48233	ENSMUSG00000034206	Polq	polymerase (DNA directed), theta [Source:MGI Symbol;Acc:MGI:2155399]	ENSMUST00000075869[chr16;36990467;36990467;-]	ENSMUST00000182717[chr16;37085914;37085914;+]
9978	chr17	66912215	66912745	8	531	6741024521	0,32171691	0,828537181	0,506820271	hyper	ENSMUST00000176783[chr17;67026235;-]	113489	ENSMUSG00000093508	Mir5709	microRNA 5709 [Source:MGI Symbol;Acc:MGI:5451818]	ENSMUST00000024914[chr17;66594621;66594621;-]	ENSMUST00000176783[chr17;67026235;67026235;-]
15224	chr4	9849657	9850184	11	528	6731392801	0,266711287	0,774518912	0,507807626	hyper	ENSMUST00000057613[chr4;9844371;+]	5285	ENSMUSG00000051279	Gdf6	growth differentiation factor 6 [Source:MGI Symbol;Acc:MGI:95689]	ENSMUST00000122257[chr4;9958207;9958207;+]	ENSMUST00000057613[chr4;9844371;9844371;+]
1396	chr1	177757290	177758119	10	830	6710477041	0,258324678	0,887170775	0,628846097	hyper	ENSMUST00000159184[chr1;177768601;-]	10481	ENSMUSG00000015961	Adss	adenylosuccinate synthetase, non muscle [Source:MGI Symbol;Acc:MGI:87948]	ENSMUST00000161442[chr1;177786855;177786855;+]	ENSMUST00000159184[chr1;177768601;177768601;-]
33815	chr17	64603622	64604341	11	720	-6710219813	-0,280194243	0,338407881	0,618602124	hypo	ENSMUST00000086723[chr17;64600735;+]	2886	ENSMUSG00000024085	Man2a1	mannosidase 2, alpha 1 [Source:MGI Symbol;Acc:MGI:104669]	ENSMUST00000169472[chr17;64555660;64555660;-]	ENSMUST00000086723[chr17;64600735;64600735;+]
11403	chr19	25847963	25848928	12	966	6676628314	0,273739645	0,735920406	0,462180761	hyper	ENSMUST00000182565[chr19;25796807;-]	51155	ENSMUSG00000098105	Gm8825	predicted gene 8825 [Source:MGI Symbol;Acc:MGI:3647098]	ENSMUST00000182565[chr19;25796807;25796807;-]	ENSMUST00000053068[chr19;25672419;25672419;+]
14387	chr3	89652797	89653465	13	669	6645036341	0,252336835	0,622058758	0,369721923	hyper	ENSMUST00000124584[chr3;89662517;+]	9051	ENSMUSG00000000794	Kcnn3	potassium intermediate/small conductance calcium-activated channel, subfamily N, member 3 [Source:MGI Symbol;Acc:MGI:2153183]	ENSMUST00000124584[chr3;89662517;89662517;+]	ENSMUST00000029562[chr3;89764632;89764632;-]
43539	chr7	70336699	70337256	10	558	-6610701506	-0,337053028	0,095786262	0,43283929	hypo	ENSMUST00000032768[chr7;70360593;-]	23336	ENSMUSG00000030551	Nr2f2	nuclear receptor subfamily 2, group F, member 2 [Source:MGI Symbol;Acc:MGI:1352452]	ENSMUST00000080024[chr7;70388304;70388304;+]	ENSMUST00000032768[chr7;70360593;70360593;-]
12668	chr2	105045122	105045979	12	858	6604751069	0,273637021	0,832189477	0,558552456	hyper	ENSMUST00000119148[chr2;105032287;-]	12834	ENSMUSG00000083487	Gm13888	predicted gene 13888 [Source:MGI Symbol;Acc:MGI:3651975]	ENSMUST00000119148[chr2;105032287;105032287;-]	ENSMUST00000130611[chr2;105017120;105017120;+]
26640	chr10	121263709	121264262	11	554	-6600733822	-0,293155121	0,400953724	0,694108845	hypo	ENSMUST00000064107[chr10;121311189;-]	46926	ENSMUSG00000052302	Tbc1d30	TBC1 domain family, member 30 [Source:MGI Symbol;Acc:MGI:1921944]	ENSMUST00000040344[chr10;121365089;121365089;+]	ENSMUST00000064107[chr10;121311189;121311189;-]
20529	chr7	115689634	115690557	10	924	6598074778	0,261601413	0,746377066	0,484775653	hyper	ENSMUST00000169129[chr7;115824707;-]	134149	ENSMUSG00000051910	Sox6	SRY (sex determining region Y)-box 6 [Source:MGI Symbol;Acc:MGI:98368]	ENSMUST00000032900[chr7;116031978;116031978;+]	ENSMUST00000169129[chr7;115824707;115824707;-]
1525	chr1	185730965	185731779	14	815	6558148489	0,271684246	0,780473951	0,508789706	hyper	ENSMUST00000180623[chr1;185455568;-]	275396	ENSMUSG00000097615	Gm2061	predicted gene 2061 [Source:MGI Symbol;Acc:MGI:3780228]	ENSMUST00000180623[chr1;185455568;185455568;-]	ENSMUST00000061093[chr1;185454847;185454847;+]
9979	chr17	66913065	66913625	8	561	654422928	0,313065652	0,824743549	0,511677897	hyper	ENSMUST00000176783[chr17;67026235;-]	112609	ENSMUSG00000093508	Mir5709	microRNA 5709 [Source:MGI Symbol;Acc:MGI:5451818]	ENSMUST00000024914[chr17;66594621;66594621;-]	ENSMUST00000176783[chr17;67026235;67026235;-]
37144	chr2	171672906	171673699	13	794	-6537527104	-0,280948707	0,484122932	0,765071639	hypo	ENSMUST00000151904[chr2;171962131;-]	288431	ENSMUSG00000086823	1700028P15Rik	RIKEN cDNA 1700028P15 gene [Source:MGI Symbol;Acc:MGI:1922905]	ENSMUST00000157880[chr2;171306431;171306431;-]	ENSMUST00000151904[chr2;171962131;171962131;-]
21760	chr8	92732188	92732618	10	431	6527377341	0,260530077	0,684677778	0,424147702	hyper	ENSMUST00000181181[chr8;92716975;-]	15212	ENSMUSG00000078967	Gm3272	predicted pseudogene 3272 [Source:MGI Symbol;Acc:MGI:3781450]	ENSMUST00000181181[chr8;92716975;92716975;-]	ENSMUST00000167261[chr8;92674825;92674825;+]
6622	chr13	116710908	116711389	10	482	6455675278	0,302726886	0,390329779	0,087602893	hyper	ENSMUST00000158811[chr13;116675877;+]	35030	ENSMUSG00000089436	Gm23198	predicted gene, 23198 [Source:MGI Symbol;Acc:MGI:5452975]	ENSMUST00000036060[chr13;116309688;116309688;-]	ENSMUST00000158811[chr13;116675877;116675877;+]
5052	chr12	91854399	91854979	11	581	6361382376	0,319860038	0,683891989	0,364031951	hyper	ENSMUST00000021347[chr12;91849157;-]	5241	ENSMUSG00000020964	Sel1l	sel-1 suppressor of lin-12-like (C. elegans) [Source:MGI Symbol;Acc:MGI:1329016]	ENSMUST00000021347[chr12;91849157;91849157;-]	ENSMUST00000085128[chr12;91891273;91891273;-]
25821	chr10	53694743	53695228	7	486	-6349396072	-0,378138989	0,391363374	0,769502363	hypo	ENSMUST00000171807[chr10;53694823;-]	0	ENSMUSG00000019856	Fam184a	family with sequence similarity 184, member A [Source:MGI Symbol;Acc:MGI:1923156]	ENSMUST00000168949[chr10;53679054;53679054;-]	ENSMUST00000163761[chr10;53699343;53699343;-]
24379	chr1	86433282	86433625	9	344	-6341576705	-0,275801996	0,442723156	0,718525153	hypo	ENSMUST00000046004[chr1;86426328;+]	6953	ENSMUSG00000036574	1700019O17Rik	RIKEN cDNA 1700019O17 gene [Source:MGI Symbol;Acc:MGI:1919113]	ENSMUST00000027440[chr1;86388162;86388162;-]	ENSMUST00000046004[chr1;86426328;86426328;+]
16021	chr4	117316699	117317162	12	464	6341001262	0,257507643	0,371431707	0,113924063	hyper	ENSMUST00000150148[chr4;117300028;-]	16670	ENSMUSG00000028677	Rnf220	ring finger protein 220 [Source:MGI Symbol;Acc:MGI:1913993]	ENSMUST00000150148[chr4;117300028;117300028;-]	ENSMUST00000139618[chr4;117296143;117296143;+]
29322	chr13	20538239	20538484	8	246	-6334514638	-0,298269606	0,435143267	0,733412873	hypo	ENSMUST00000180767[chr13;20472725;+]	65513	ENSMUSG00000041112	Elmo1	engulfment and cell motility 1 [Source:MGI Symbol;Acc:MGI:2153044]	ENSMUST00000021757[chr13;20794118;20794118;+]	ENSMUST00000180767[chr13;20472725;20472725;+]
40082	chr4	154528371	154529083	14	713	-6307430258	-0,250882591	0,574743564	0,825626156	hypo	ENSMUST00000135064[chr4;154528765;-]	0	ENSMUSG00000039410	Prdm16	PR domain containing 16 [Source:MGI Symbol;Acc:MGI:1917923]	ENSMUST00000143888[chr4;154550281;154550281;+]	ENSMUST00000149605[chr4;154636797;154636797;-]
17447	chr5	97451269	97452367	11	1099	6259713907	0,250899125	0,755428799	0,504529673	hyper	ENSMUST00000059657[chr5;97457008;-]	4640	ENSMUSG00000050553	Gk2	glycerol kinase 2 [Source:MGI Symbol;Acc:MGI:1329027]	ENSMUST00000060265[chr5;97392330;97392330;-]	ENSMUST00000059657[chr5;97457008;97457008;-]
35857	chr2	32877740	32878827	11	1088	-6250106145	-0,259382828	0,509237917	0,768620745	hypo	ENSMUST00000028135[chr2;32876113;+]	1626	ENSMUSG00000026796	Fam129b	family with sequence similarity 129, member B [Source:MGI Symbol;Acc:MGI:2442910]	ENSMUST00000151820[chr2;32876001;32876001;-]	ENSMUST00000028135[chr2;32876113;32876113;+]
17428	chr5	95958276	95959448	11	1173	6244652913	0,252816144	0,690107339	0,437291195	hyper	ENSMUST00000023840[chr5;95956927;+]	1348	ENSMUSG00000023078	Cxcl13	chemokine (C-X-C motif) ligand 13 [Source:MGI Symbol;Acc:MGI:1888499]	ENSMUST00000048361[chr5;96173939;96173939;+]	ENSMUST00000023840[chr5;95956927;95956927;+]
43266	chr7	35608365	35608700	8	336	-6195073336	-0,276728957	0,491275139	0,768004096	hypo	ENSMUST00000040844[chr7;35586246;+]	22118	ENSMUSG00000034867	Ankrd27	ankyrin repeat domain 27 (VPS9 domain) [Source:MGI Symbol;Acc:MGI:2444103]	ENSMUST00000069912[chr7;35585582;35585582;-]	ENSMUST00000040844[chr7;35586246;35586246;+]
37254	chr2	180224110	180224524	11	415	-6158029927	-0,284589301	0,514459282	0,799048583	hypo	ENSMUST00000015791[chr2;180225859;-]	1334	ENSMUSG00000015647	Lama5	laminin, alpha 5 [Source:MGI Symbol;Acc:MGI:105382]	ENSMUST00000059080[chr2;180257376;180257376;+]	ENSMUST00000015791[chr2;180225859;180225859;-]
11613	chr19	43605103	43605773	9	671	6152453205	0,485649693	0,571731	0,086081307	hyper	ENSMUST00000172872[chr19;43610625;-]	4851	ENSMUSG00000092250	Gm20467	predicted gene 20467 [Source:MGI Symbol;Acc:MGI:5141932]	ENSMUST00000057178[chr19;43612324;43612324;+]	ENSMUST00000172872[chr19;43610625;43610625;-]
123	chr1	23988002	23988554	8	553	6133786087	0,287792845	0,758076432	0,470283587	hyper	ENSMUST00000181961[chr1;24005504;+]	16949				ENSMUST00000181961[chr1;24005504;24005504;+]	ENSMUST00000155767[chr1;24005630;24005630;-]
12671	chr2	105120163	105120896	13	734	6118058703	0,279788674	0,762559869	0,482771195	hyper	ENSMUST00000184714[chr2;105122051;-]	1154	ENSMUSG00000099166	Gm27715	predicted gene, 27715 [Source:MGI Symbol;Acc:MGI:5531097]	ENSMUST00000143043[chr2;105126528;105126528;+]	ENSMUST00000184714[chr2;105122051;105122051;-]
25277	chr1	187434123	187434521	9	399	-5988041467	-0,251878486	0,426658239	0,678536725	hypo	ENSMUST00000127489[chr1;187608790;+]	174268	ENSMUSG00000026610	Esrrg	estrogen-related receptor gamma [Source:MGI Symbol;Acc:MGI:1347056]	ENSMUST00000127489[chr1;187608790;187608790;+]	ENSMUST00000160570[chr1;187226179;187226179;+]
16317	chr4	137115920	137116338	9	419	5982642017	0,270924976	0,680994715	0,410069739	hyper	ENSMUST00000132824[chr4;137117582;-]	1243	ENSMUSG00000085542	1700037C06Rik	RIKEN cDNA 1700037C06 gene [Source:MGI Symbol;Acc:MGI:1921513]	ENSMUST00000145505[chr4;137048801;137048801;-]	ENSMUST00000132824[chr4;137117582;137117582;-]
28679	chr12	73037323	73038783	18	1461	-5972423704	-0,293495969	0,219826527	0,513322496	hypo	ENSMUST00000176310[chr12;73042815;-]	4031	ENSMUSG00000051367	Six1	sine oculis-related homeobox 1 [Source:MGI Symbol;Acc:MGI:102780]	ENSMUST00000021523[chr12;73123716;73123716;+]	ENSMUST00000176310[chr12;73042815;73042815;-]
38263	chr3	119938343	119938952	8	610	-5856173502	-0,257711689	0,421977802	0,679689491	hypo	ENSMUST00000116701[chr3;119837903;+]	100439	ENSMUSG00000096196	Gm26137	predicted gene, 26137 [Source:MGI Symbol;Acc:MGI:5455914]	ENSMUST00000029780[chr3;119783388;119783388;-]	ENSMUST00000116701[chr3;119837903;119837903;+]
11825	chr19	59423654	59424247	8	594	585062456	0,260776674	0,587200033	0,326423358	hyper	ENSMUST00000062216[chr19;59458371;+]	34123	ENSMUSG00000043969	Emx2	empty spiracles homeobox 2 [Source:MGI Symbol;Acc:MGI:95388]	ENSMUST00000062216[chr19;59458371;59458371;+]	ENSMUST00000136990[chr19;59458635;59458635;-]
10119	chr17	78002883	78003244	7	362	5793242114	0,33486692	0,794237051	0,459370132	hyper	ENSMUST00000039375[chr17;78177947;-]	174702	ENSMUSG00000037064	Gm5229	predicted gene 5229 [Source:MGI Symbol;Acc:MGI:3646699]	ENSMUST00000112498[chr17;78200247;78200247;+]	ENSMUST00000039375[chr17;78177947;78177947;-]
13414	chr2	170571800	170572417	8	618	5782036152	0,303111444	0,763013665	0,459902221	hyper	ENSMUST00000156516[chr2;170576053;+]	3635	ENSMUSG00000085225	Gm14637	predicted gene 14637 [Source:MGI Symbol;Acc:MGI:3705296]	ENSMUST00000156516[chr2;170576053;170576053;+]	ENSMUST00000062355[chr2;170602017;170602017;-]
18075	chr5	131431757	131432215	9	459	5775292591	0,268092756	0,733241047	0,465148291	hyper	ENSMUST00000162979[chr5;131455862;-]	23646	ENSMUSG00000029673	Auts2	autism susceptibility candidate 2 [Source:MGI Symbol;Acc:MGI:1919847]	ENSMUST00000162966[chr5;131308078;131308078;-]	ENSMUST00000162979[chr5;131455862;131455862;-]
44214	chr7	142483077	142483525	13	449	-5755331977	-0,265580182	0,262936211	0,528516394	hypo	ENSMUST00000156960[chr7;142483403;+]	0	ENSMUSG00000018819	Lsp1	lymphocyte specific 1 [Source:MGI Symbol;Acc:MGI:96832]	ENSMUST00000126149[chr7;142489016;142489016;+]	ENSMUST00000149521[chr7;142477012;142477012;+]
1879	chr10	26984205	26984630	9	426	5750402905	0,307412639	0,750299106	0,442886467	hyper	ENSMUST00000142284[chr10;26863341;+]	120863	ENSMUSG00000039031	Arhgap18	Rho GTPase activating protein 18 [Source:MGI Symbol;Acc:MGI:1921160]	ENSMUST00000183230[chr10;26674612;26674612;-]	ENSMUST00000142284[chr10;26863341;26863341;+]
10127	chr17	78198275	78198708	8	434	5750069678	0,288932014	0,697160468	0,408228453	hyper	ENSMUST00000112498[chr17;78200247;+]	1538	ENSMUSG00000024074	Crim1	cysteine rich transmembrane BMP regulator 1 (chordin like) [Source:MGI Symbol;Acc:MGI:1354756]	ENSMUST00000112498[chr17;78200247;78200247;+]	ENSMUST00000112487[chr17;78418131;78418131;-]
15199	chr4	8237382	8238322	10	941	5723653358	0,259490411	0,710675285	0,451184873	hyper	ENSMUST00000066674[chr4;8239041;-]	718	ENSMUSG00000041261	Car8	carbonic anhydrase 8 [Source:MGI Symbol;Acc:MGI:88253]	ENSMUST00000116110[chr4;8167353;8167353;-]	ENSMUST00000066674[chr4;8239041;8239041;-]
46352	chr9	87734460	87735765	15	1306	-5721479556	-0,451986682	0,374604531	0,826591213	hypo	ENSMUST00000034991[chr9;87731260;-]	3199	ENSMUSG00000032419	Tbx18	T-box18 [Source:MGI Symbol;Acc:MGI:1923615]	ENSMUST00000034991[chr9;87731260;87731260;-]	ENSMUST00000181359[chr9;87729284;87729284;+]
3325	chr11	49923439	49923911	10	473	5680749089	0,251492295	0,728270347	0,476778052	hyper	ENSMUST00000063444[chr11;49902160;+]	21278	ENSMUSG00000020374	Rasgef1c	RasGEF domain family, member 1C [Source:MGI Symbol;Acc:MGI:1921813]	ENSMUST00000109172[chr11;49963784;49963784;+]	ENSMUST00000063444[chr11;49902160;49902160;+]
25026	chr1	167693047	167694353	11	1307	-5675512157	-0,325307031	0,181344051	0,506651083	hypo	ENSMUST00000028003[chr1;167689557;+]	3489	ENSMUSG00000026686	Lmx1a	LIM homeobox transcription factor 1 alpha [Source:MGI Symbol;Acc:MGI:1888519]	ENSMUST00000036643[chr1;167466780;167466780;-]	ENSMUST00000028003[chr1;167689557;167689557;+]
35876	chr2	33637146	33637510	8	365	-5643512074	-0,433067895	0,177524987	0,610592882	hypo	ENSMUST00000176067[chr2;33640480;-]	2969	ENSMUSG00000038765	Lmx1b	LIM homeobox transcription factor 1 beta [Source:MGI Symbol;Acc:MGI:1100513]	ENSMUST00000152118[chr2;33641192;33641192;+]	ENSMUST00000176067[chr2;33640480;33640480;-]
35873	chr2	33629673	33630271	14	599	-562674047	-0,367514112	0,077074469	0,444588581	hypo	ENSMUST00000137559[chr2;33632283;-]	2011	ENSMUSG00000038765	Lmx1b	LIM homeobox transcription factor 1 beta [Source:MGI Symbol;Acc:MGI:1100513]	ENSMUST00000152118[chr2;33641192;33641192;+]	ENSMUST00000137559[chr2;33632283;33632283;-]
11085	chr18	79886350	79887494	10	1145	5623251316	0,253600943	0,66068025	0,407079307	hyper	ENSMUST00000183151[chr18;79876582;-]	9767	ENSMUSG00000098165	Gm26977	predicted gene, 26977 [Source:MGI Symbol;Acc:MGI:5504092]	ENSMUST00000183151[chr18;79876582;79876582;-]	ENSMUST00000178391[chr18;80089962;80089962;-]
41281	chr5	119659931	119660662	10	732	-5605861058	-0,348015465	0,133353395	0,48136886	hypo	ENSMUST00000079719[chr5;119670668;+]	10005	ENSMUSG00000018604	Tbx3	T-box 3 [Source:MGI Symbol;Acc:MGI:98495]	ENSMUST00000079719[chr5;119670668;119670668;+]	ENSMUST00000129108[chr5;119671365;119671365;-]
15196	chr4	8158950	8159084	7	135	5589218975	0,321940608	0,759687062	0,437746453	hyper	ENSMUST00000116110[chr4;8167353;-]	8268	ENSMUSG00000079993	Gm11799	predicted gene 11799 [Source:MGI Symbol;Acc:MGI:3650446]	ENSMUST00000178456[chr4;8235581;8235581;+]	ENSMUST00000116110[chr4;8167353;8167353;-]
28321	chr12	26412948	26413277	9	330	-5568824138	-0,258845771	0,404498649	0,663344419	hypo	ENSMUST00000183713[chr12;26415010;-]	1732	ENSMUSG00000098771	Mir6538	microRNA 6538 [Source:MGI Symbol;Acc:MGI:5530821]	ENSMUST00000020969[chr12;26469203;26469203;+]	ENSMUST00000183713[chr12;26415010;26415010;-]
33547	chr17	31208687	31209305	9	619	-5543594552	-0,254324169	0,537180828	0,791504997	hypo	ENSMUST00000173776[chr17;31208088;+]	598	ENSMUSG00000042345	Ubash3a	ubiquitin associated and SH3 domain containing, A [Source:MGI Symbol;Acc:MGI:1926074]	ENSMUST00000151620[chr17;31212112;31212112;+]	ENSMUST00000173776[chr17;31208088;31208088;+]
40976	chr5	103426408	103426871	8	464	-5509955255	-0,279461752	0,216185934	0,495647686	hypo	ENSMUST00000048957[chr5;103425191;+]	1216	ENSMUSG00000034573	Ptpn13	protein tyrosine phosphatase, non-receptor type 13 [Source:MGI Symbol;Acc:MGI:103293]	ENSMUST00000157849[chr5;103602586;103602586;+]	ENSMUST00000048957[chr5;103425191;103425191;+]
16682	chr5	8094805	8095722	9	918	5484907331	0,265274287	0,780239506	0,514965219	hyper	ENSMUST00000144241[chr5;8116605;-]	20882	ENSMUSG00000040537	Adam22	a disintegrin and metallopeptidase domain 22 [Source:MGI Symbol;Acc:MGI:1340046]	ENSMUST00000146887[chr5;8052707;8052707;-]	ENSMUST00000144241[chr5;8116605;8116605;-]
14633	chr3	108909144	108909593	7	450	5484495984	0,288346291	0,626309293	0,337963002	hyper	ENSMUST00000156808[chr3;108907981;-]	1162	ENSMUSG00000027881	Prpf38b	PRP38 pre-mRNA processing factor 38 (yeast) domain containing B [Source:MGI Symbol;Acc:MGI:1914171]	ENSMUST00000156808[chr3;108907981;108907981;-]	ENSMUST00000129273[chr3;108911696;108911696;-]
46483	chr9	100321015	100321202	7	188	-5482073717	-0,317474081	0,345624763	0,663098844	hypo	ENSMUST00000125259[chr9;100461735;-]	140532	ENSMUSG00000044244	Il20rb	interleukin 20 receptor beta [Source:MGI Symbol;Acc:MGI:2143266]	ENSMUST00000124487[chr9;100597797;100597797;+]	ENSMUST00000125259[chr9;100461735;100461735;-]
15141	chr3	154767019	154767604	7	586	5473353644	0,305555034	0,693253063	0,387698029	hyper	ENSMUST00000098496[chr3;154762156;+]	4862	ENSMUSG00000078161	BC007180	cDNA sequence BC007180 [Source:MGI Symbol;Acc:MGI:2684418]	ENSMUST00000174217[chr3;154711343;154711343;-]	ENSMUST00000098496[chr3;154762156;154762156;+]
2552	chr10	102246050	102246946	7	897	5459924071	0,284526872	0,734486309	0,449959436	hyper	ENSMUST00000020039[chr10;102159078;+]	86971	ENSMUSG00000019888	Mgat4c	mannosyl (alpha-1,3-)-glycoprotein beta-1,4-N-acetylglucosaminyltransferase, isozyme C (putative) [Source:MGI Symbol;Acc:MGI:1914819]	ENSMUST00000120748[chr10;102374434;102374434;+]	ENSMUST00000020039[chr10;102159078;102159078;+]
37081	chr2	169640142	169640492	10	351	-5429497648	-0,313684698	0,48965746	0,803342158	hypo	ENSMUST00000109157[chr2;169633675;+]	6466	ENSMUSG00000047907	Tshz2	teashirt zinc finger family member 2 [Source:MGI Symbol;Acc:MGI:2153084]	ENSMUST00000109160[chr2;169587745;169587745;-]	ENSMUST00000109157[chr2;169633675;169633675;+]
5105	chr12	98332970	98333500	8	531	5389926055	0,265370832	0,794702324	0,529331492	hyper	ENSMUST00000075072[chr12;98268634;+]	64335	ENSMUSG00000021886	Gpr65	G-protein coupled receptor 65 [Source:MGI Symbol;Acc:MGI:108031]	ENSMUST00000021390[chr12;98259459;98259459;-]	ENSMUST00000075072[chr12;98268634;98268634;+]
3723	chr11	86014820	86015456	8	637	5351431799	0,250784643	0,748295437	0,497510794	hyper	ENSMUST00000118790[chr11;85950494;+]	64325	ENSMUSG00000081632	Gm11443	predicted gene 11443 [Source:MGI Symbol;Acc:MGI:3651160]	ENSMUST00000146433[chr11;85850333;85850333;-]	ENSMUST00000118790[chr11;85950494;85950494;+]
26902	chr11	18872669	18873268	8	600	-5348482251	-0,438493667	0,237652514	0,676146181	hypo	ENSMUST00000128654[chr11;18872155;-]	513	ENSMUSG00000085743	8430419K02Rik	RIKEN cDNA 8430419K02 gene [Source:MGI Symbol;Acc:MGI:1921768]	ENSMUST00000128654[chr11;18872155;18872155;-]	ENSMUST00000133948[chr11;18874309;18874309;-]
18162	chr5	139522098	139522801	8	704	5315561422	0,250654268	0,765955129	0,515300861	hyper	ENSMUST00000172997[chr5;139543493;+]	20691	ENSMUSG00000029546	Uncx	UNC homeobox [Source:MGI Symbol;Acc:MGI:108013]	ENSMUST00000172997[chr5;139543493;139543493;+]	ENSMUST00000177923[chr5;139443598;139443598;+]
31362	chr15	9463516	9464056	7	541	-5301172901	-0,266653754	0,355321868	0,621975622	hypo	ENSMUST00000042360[chr15;9436027;+]	27488	ENSMUSG00000039676	Capsl	calcyphosine-like [Source:MGI Symbol;Acc:MGI:1922818]	ENSMUST00000096482[chr15;9140451;9140451;-]	ENSMUST00000042360[chr15;9436027;9436027;+]
24601	chr1	120615967	120616817	15	851	-5274573928	-0,371644529	0,11641642	0,488060948	hypo	ENSMUST00000079721[chr1;120602417;+]	13549	ENSMUSG00000058665	En1	engrailed 1 [Source:MGI Symbol;Acc:MGI:95389]	ENSMUST00000027639[chr1;120505084;120505084;-]	ENSMUST00000079721[chr1;120602417;120602417;+]
14396	chr3	89762083	89762492	5	410	5255377381	0,447747605	0,796726255	0,34897865	hyper	ENSMUST00000029562[chr3;89764632;-]	2139	ENSMUSG00000027950	Chrnb2	cholinergic receptor, nicotinic, beta polypeptide 2 (neuronal) [Source:MGI Symbol;Acc:MGI:87891]	ENSMUST00000038356[chr3;89773608;89773608;+]	ENSMUST00000029562[chr3;89764632;89764632;-]
11752	chr19	55624727	55625057	10	331	5242005411	0,266445692	0,681328225	0,414882533	hyper	ENSMUST00000181198[chr19;55702204;-]	77146	ENSMUSG00000097632	4930552P12Rik	RIKEN cDNA 4930552P12 gene [Source:MGI Symbol;Acc:MGI:1924844]	ENSMUST00000061496[chr19;55741809;55741809;+]	ENSMUST00000181198[chr19;55702204;55702204;-]
15223	chr4	9848904	9849259	7	356	5232904446	0,309183851	0,799521946	0,490338095	hyper	ENSMUST00000057613[chr4;9844371;+]	4532	ENSMUSG00000051279	Gdf6	growth differentiation factor 6 [Source:MGI Symbol;Acc:MGI:95689]	ENSMUST00000122257[chr4;9958207;9958207;+]	ENSMUST00000057613[chr4;9844371;9844371;+]
11601	chr19	43569079	43569448	7	370	5202219163	0,358291282	0,871804488	0,513513206	hyper	ENSMUST00000172872[chr19;43610625;-]	41176	ENSMUSG00000092250	Gm20467	predicted gene 20467 [Source:MGI Symbol;Acc:MGI:5141932]	ENSMUST00000057178[chr19;43612324;43612324;+]	ENSMUST00000172872[chr19;43610625;43610625;-]
36491	chr2	116070250	116071209	9	960	-5197667895	-0,280871876	0,503412817	0,784284693	hypo	ENSMUST00000156095[chr2;116067967;+]	2282	ENSMUSG00000086308	G630016G05Rik	RIKEN cDNA G630016G05 gene [Source:MGI Symbol;Acc:MGI:3603178]	ENSMUST00000140185[chr2;116067444;116067444;-]	ENSMUST00000156095[chr2;116067967;116067967;+]
267	chr1	41759251	41759953	10	703	5195874588	0,253316548	0,718125213	0,464808666	hyper	ENSMUST00000066196[chr1;42229725;+]	469771	ENSMUSG00000053640	Gm9915	predicted gene 9915 [Source:MGI Symbol;Acc:MGI:3641924]	ENSMUST00000066196[chr1;42229725;42229725;+]	ENSMUST00000176977[chr1;42651679;42651679;-]
35874	chr2	33632550	33632955	6	406	-518117724	-0,462270814	0,174396525	0,636667339	hypo	ENSMUST00000137559[chr2;33632283;-]	266	ENSMUSG00000038765	Lmx1b	LIM homeobox transcription factor 1 beta [Source:MGI Symbol;Acc:MGI:1100513]	ENSMUST00000137559[chr2;33632283;33632283;-]	ENSMUST00000176067[chr2;33640480;33640480;-]
41282	chr5	119662703	119663150	11	448	-5137671808	-0,364588958	0,145876808	0,510465766	hypo	ENSMUST00000079719[chr5;119670668;+]	7517	ENSMUSG00000018604	Tbx3	T-box 3 [Source:MGI Symbol;Acc:MGI:98495]	ENSMUST00000079719[chr5;119670668;119670668;+]	ENSMUST00000129108[chr5;119671365;119671365;-]
3747	chr11	88332670	88333080	7	411	5103429633	0,324191089	0,71242364	0,388232551	hyper	ENSMUST00000117358[chr11;88335659;+]	2578	ENSMUSG00000081304	Gm11509	predicted gene 11509 [Source:MGI Symbol;Acc:MGI:3650710]	ENSMUST00000117358[chr11;88335659;88335659;+]	ENSMUST00000037268[chr11;88294042;88294042;+]
12677	chr2	105134625	105135508	13	884	5022312822	0,264088803	0,479088935	0,215000132	hyper	ENSMUST00000111098[chr2;105130882;+]	3742	ENSMUSG00000016458	Wt1	Wilms tumor 1 homolog [Source:MGI Symbol;Acc:MGI:98968]	ENSMUST00000172701[chr2;105126510;105126510;-]	ENSMUST00000111098[chr2;105130882;105130882;+]
39910	chr4	148711218	148711367	7	150	-4897221951	-0,403303026	0,445397546	0,848700571	hypo	ENSMUST00000139895[chr4;148713702;+]	2334	ENSMUSG00000087273	Gm13203	predicted gene 13203 [Source:MGI Symbol;Acc:MGI:3651445]	ENSMUST00000139895[chr4;148713702;148713702;+]	ENSMUST00000105698[chr4;148643316;148643316;+]
11611	chr19	43603555	43604350	9	796	4857999645	0,456387606	0,566749275	0,110361669	hyper	ENSMUST00000172872[chr19;43610625;-]	6274	ENSMUSG00000092250	Gm20467	predicted gene 20467 [Source:MGI Symbol;Acc:MGI:5141932]	ENSMUST00000057178[chr19;43612324;43612324;+]	ENSMUST00000172872[chr19;43610625;43610625;-]
3664	chr11	80623078	80623473	8	396	4842533732	0,270335534	0,584492626	0,314157092	hyper	ENSMUST00000133400[chr11;80509106;-]	113971	ENSMUSG00000085078	C030013C21Rik	RIKEN cDNA C030013C21 gene [Source:MGI Symbol;Acc:MGI:1924667]	ENSMUST00000133400[chr11;80509106;80509106;-]	ENSMUST00000147694[chr11;80477055;80477055;+]
16996	chr5	41756231	41757102	14	872	4839027063	0,29957588	0,699916733	0,400340853	hyper	ENSMUST00000060820[chr5;41764496;-]	7393	ENSMUSG00000049691	Nkx3-2	NK3 homeobox 2 [Source:MGI Symbol;Acc:MGI:108015]	ENSMUST00000031011[chr5;41708155;41708155;-]	ENSMUST00000060820[chr5;41764496;41764496;-]
5171	chr12	104447686	104447942	7	257	4818792293	0,295184997	0,63761611	0,342431113	hyper	ENSMUST00000021513[chr12;104473324;-]	25381	ENSMUSG00000021095	Gsc	goosecoid homeobox [Source:MGI Symbol;Acc:MGI:95841]	ENSMUST00000070814[chr12;104474487;104474487;+]	ENSMUST00000021513[chr12;104473324;104473324;-]
44232	chr7	144342068	144342778	7	711	-4690080276	-0,259633374	0,487115613	0,746748987	hypo	ENSMUST00000146006[chr7;144284438;+]	57629	ENSMUSG00000037541	Shank2	SH3/ankyrin domain gene 2 [Source:MGI Symbol;Acc:MGI:2671987]	ENSMUST00000136979[chr7;144417824;144417824;+]	ENSMUST00000146006[chr7;144284438;144284438;+]
6005	chr13	55611126	55611573	7	448	4670400295	0,260110046	0,850846458	0,590736412	hyper	ENSMUST00000138992[chr13;55604783;-]	6342	ENSMUSG00000086506	Gm15911	predicted gene 15911 [Source:MGI Symbol;Acc:MGI:3802139]	ENSMUST00000138992[chr13;55604783;55604783;-]	ENSMUST00000142654[chr13;55600064;55600064;+]
4818	chr12	67636543	67636737	6	195	4647255152	0,26681459	0,756524659	0,489710068	hyper	ENSMUST00000122499[chr12;67612295;+]	24247	ENSMUSG00000084448	Gm26256	predicted gene, 26256 [Source:MGI Symbol;Acc:MGI:5456033]	ENSMUST00000083299[chr12;67489231;67489231;-]	ENSMUST00000122499[chr12;67612295;67612295;+]
38196	chr3	107580451	107581112	9	662	-459897148	-0,250907474	0,221915269	0,472822743	hypo	ENSMUST00000014747[chr3;107595030;+]	13917	ENSMUSG00000014603	Alx3	aristaless-like homeobox 3 [Source:MGI Symbol;Acc:MGI:1277097]	ENSMUST00000014747[chr3;107595030;107595030;+]	ENSMUST00000064759[chr3;107631710;107631710;-]
35574	chr19	59451940	59452394	9	455	-4585143752	-0,394799877	0,113664249	0,508464126	hypo	ENSMUST00000062216[chr19;59458371;+]	5976	ENSMUSG00000043969	Emx2	empty spiracles homeobox 2 [Source:MGI Symbol;Acc:MGI:95388]	ENSMUST00000062216[chr19;59458371;59458371;+]	ENSMUST00000136990[chr19;59458635;59458635;-]
5858	chr13	47358173	47358733	8	561	4583694367	0,253926595	0,646064522	0,392137927	hyper	ENSMUST00000110111[chr13;47194002;+]	164170	ENSMUSG00000038068	Rnf144b	ring finger protein 144B [Source:MGI Symbol;Acc:MGI:2384986]	ENSMUST00000135278[chr13;47106201;47106201;-]	ENSMUST00000110111[chr13;47194002;47194002;+]
37086	chr2	169685411	169685986	10	576	-4541901794	-0,266051031	0,388300759	0,65435179	hypo	ENSMUST00000109157[chr2;169633675;+]	51735	ENSMUSG00000047907	Tshz2	teashirt zinc finger family member 2 [Source:MGI Symbol;Acc:MGI:2153084]	ENSMUST00000109160[chr2;169587745;169587745;-]	ENSMUST00000109157[chr2;169633675;169633675;+]
25783	chr10	50907503	50908136	8	634	-452086855	-0,268635428	0,273401414	0,542036842	hypo	ENSMUST00000020071[chr10;50895650;+]	11852	ENSMUSG00000019913	Sim1	single-minded homolog 1 (Drosophila) [Source:MGI Symbol;Acc:MGI:98306]	ENSMUST00000122686[chr10;50866364;50866364;-]	ENSMUST00000020071[chr10;50895650;50895650;+]
26270	chr10	90929322	90929849	7	528	-4516534332	-0,259981846	0,461815765	0,72179761	hypo	ENSMUST00000183024[chr10;90895177;+]	34144	ENSMUSG00000058589	Anks1b	ankyrin repeat and sterile alpha motif domain containing 1B [Source:MGI Symbol;Acc:MGI:1924781]	ENSMUST00000157341[chr10;91005740;91005740;+]	ENSMUST00000183024[chr10;90895177;90895177;+]
22261	chr9	4375153	4375493	6	341	4503924843	0,267848007	0,668834915	0,400986909	hyper	ENSMUST00000174981[chr9;4371335;-]	3817	ENSMUSG00000094086	Gm23992	predicted gene, 23992 [Source:MGI Symbol;Acc:MGI:5453769]	ENSMUST00000174981[chr9;4371335;4371335;-]	ENSMUST00000049648[chr9;4309742;4309742;+]
2001	chr10	45878345	45878643	7	299	4503373766	0,280923493	0,824543617	0,543620124	hyper	ENSMUST00000183851[chr10;45816861;-]	61483	ENSMUSG00000098409	Gm27410	predicted gene, 27410 [Source:MGI Symbol;Acc:MGI:5530792]	ENSMUST00000183851[chr10;45816861;45816861;-]	ENSMUST00000155368[chr10;45677116;45677116;+]
41201	chr5	117241603	117241957	6	355	-4493515837	-0,300891118	0,344603497	0,645494615	hypo	ENSMUST00000111975[chr5;117240666;+]	936	ENSMUSG00000061288	Taok3	TAO kinase 3 [Source:MGI Symbol;Acc:MGI:3041177]	ENSMUST00000111967[chr5;117319265;117319265;+]	ENSMUST00000111975[chr5;117240666;117240666;+]
3429	chr11	57832961	57833596	12	636	449049646	0,295510671	0,500998197	0,205487526	hyper	ENSMUST00000160392[chr11;57832818;-]	142	ENSMUSG00000037335	Hand1	heart and neural crest derivatives expressed transcript 1 [Source:MGI Symbol;Acc:MGI:103577]	ENSMUST00000160392[chr11;57832818;57832818;-]	ENSMUST00000020826[chr11;57801636;57801636;+]
16458	chr4	148305885	148306038	7	154	4486563273	0,262357489	0,559327595	0,296970106	hyper	ENSMUST00000129579[chr4;148306852;+]	813	ENSMUSG00000087027	Gm13206	predicted gene 13206 [Source:MGI Symbol;Acc:MGI:3651440]	ENSMUST00000129579[chr4;148306852;148306852;+]	ENSMUST00000138802[chr4;148359460;148359460;-]
11410	chr19	25897429	25898598	8	1170	448117588	0,260634377	0,763369601	0,502735224	hyper	ENSMUST00000182565[chr19;25796807;-]	100621	ENSMUSG00000098105	Gm8825	predicted gene 8825 [Source:MGI Symbol;Acc:MGI:3647098]	ENSMUST00000182565[chr19;25796807;25796807;-]	ENSMUST00000053068[chr19;25672419;25672419;+]
28483	chr12	46817024	46817439	6	416	-4464571099	-0,257243882	0,174561642	0,431805524	hypo	ENSMUST00000021438[chr12;46818775;-]	1335	ENSMUSG00000021047	Nova1	neuro-oncological ventral antigen 1 [Source:MGI Symbol;Acc:MGI:104297]	ENSMUST00000053768[chr12;45074493;45074493;-]	ENSMUST00000021438[chr12;46818775;46818775;-]
26915	chr11	19021464	19021991	11	528	-4365762413	-0,352983927	0,393952094	0,746936021	hypo	ENSMUST00000185131[chr11;19018969;-]	2494	ENSMUSG00000020160	Meis1	Meis homeobox 1 [Source:MGI Symbol;Acc:MGI:104717]	ENSMUST00000185131[chr11;19018969;19018969;-]	ENSMUST00000152073[chr11;19013816;19013816;+]
16318	chr4	137275853	137276275	7	423	4334350538	0,257765508	0,629411028	0,37164552	hyper	ENSMUST00000045747[chr4;137277488;+]	1212	ENSMUSG00000036856	Wnt4	wingless-related MMTV integration site 4 [Source:MGI Symbol;Acc:MGI:98957]	ENSMUST00000045747[chr4;137277488;137277488;+]	ENSMUST00000030417[chr4;137357699;137357699;-]
19338	chr6	112267113	112267705	7	593	4333855998	0,275909697	0,577980795	0,302071098	hyper	ENSMUST00000032376[chr6;112273757;+]	6051	ENSMUSG00000057604	Lmcd1	LIM and cysteine-rich domains 1 [Source:MGI Symbol;Acc:MGI:1353635]	ENSMUST00000032376[chr6;112273757;112273757;+]	ENSMUST00000053559[chr6;112288837;112288837;-]
11603	chr19	43571915	43572295	9	381	4331035825	0,270194848	0,658714268	0,388519419	hyper	ENSMUST00000172872[chr19;43610625;-]	38329	ENSMUSG00000092250	Gm20467	predicted gene 20467 [Source:MGI Symbol;Acc:MGI:5141932]	ENSMUST00000057178[chr19;43612324;43612324;+]	ENSMUST00000172872[chr19;43610625;43610625;-]
46351	chr9	87727266	87728013	14	748	-432714244	-0,322579155	0,480868351	0,803447506	hypo	ENSMUST00000181359[chr9;87729284;+]	1270				ENSMUST00000181359[chr9;87729284;87729284;+]	ENSMUST00000034991[chr9;87731260;87731260;-]
8743	chr16	34560798	34561142	7	345	4257860588	0,264331076	0,56864867	0,304317594	hyper	ENSMUST00000114961[chr16;34573532;-]	12389	ENSMUSG00000061751	Kalrn	kalirin, RhoGEF kinase [Source:MGI Symbol;Acc:MGI:2685385]	ENSMUST00000132569[chr16;34514115;34514115;-]	ENSMUST00000114961[chr16;34573532;34573532;-]
21669	chr8	88661938	88662642	7	705	4238068544	0,266453353	0,746290785	0,479837432	hyper	ENSMUST00000109634[chr8;88651340;+]	10597	ENSMUSG00000055994	Nod2	nucleotide-binding oligomerization domain containing 2 [Source:MGI Symbol;Acc:MGI:2429397]	ENSMUST00000034087[chr8;88636128;88636128;-]	ENSMUST00000109634[chr8;88651340;88651340;+]
41300	chr5	119838267	119839034	10	768	-4232415509	-0,531354669	0,10939053	0,640745199	hypo	ENSMUST00000018407[chr5;119834662;+]	3604	ENSMUSG00000018263	Tbx5	T-box 5 [Source:MGI Symbol;Acc:MGI:102541]	ENSMUST00000135385[chr5;119691218;119691218;-]	ENSMUST00000018407[chr5;119834662;119834662;+]
46353	chr9	87736201	87736384	7	184	-4218918553	-0,549408444	0,337262149	0,886670593	hypo	ENSMUST00000034991[chr9;87731260;-]	4940	ENSMUSG00000032419	Tbx18	T-box18 [Source:MGI Symbol;Acc:MGI:1923615]	ENSMUST00000034991[chr9;87731260;87731260;-]	ENSMUST00000181359[chr9;87729284;87729284;+]
19010	chr6	84333767	84334141	6	375	4212867458	0,361439035	0,802090031	0,440650996	hyper	ENSMUST00000128965[chr6;84210483;+]	123283	ENSMUSG00000033788	Dysf	dysferlin [Source:MGI Symbol;Acc:MGI:1349385]	ENSMUST00000137673[chr6;84107002;84107002;-]	ENSMUST00000128965[chr6;84210483;84210483;+]
35577	chr19	59455808	59456389	8	582	-4205456134	-0,36413873	0,263785529	0,627924259	hypo	ENSMUST00000062216[chr19;59458371;+]	1981	ENSMUSG00000043969	Emx2	empty spiracles homeobox 2 [Source:MGI Symbol;Acc:MGI:95388]	ENSMUST00000062216[chr19;59458371;59458371;+]	ENSMUST00000136990[chr19;59458635;59458635;-]
9858	chr17	51690235	51691316	6	1082	4168972288	0,278846778	0,812368477	0,533521699	hyper	ENSMUST00000137697[chr17;51742266;-]	50949	ENSMUSG00000023927	Satb1	special AT-rich sequence binding protein 1 [Source:MGI Symbol;Acc:MGI:105084]	ENSMUST00000024717[chr17;51179349;51179349;-]	ENSMUST00000137697[chr17;51742266;51742266;-]
6076	chr13	57846832	57847282	7	451	4152650206	0,262236377	0,777731806	0,515495428	hyper	ENSMUST00000172326[chr13;57907587;-]	60304	ENSMUSG00000056222	Spock1	sparc/osteonectin, cwcv and kazal-like domains proteoglycan 1 [Source:MGI Symbol;Acc:MGI:105371]	ENSMUST00000181908[chr13;58148776;58148776;+]	ENSMUST00000172326[chr13;57907587;57907587;-]
14802	chr3	129218546	129219053	12	508	4143056256	0,411948683	0,570199039	0,158250355	hyper	ENSMUST00000174623[chr3;129214274;+]	4271	ENSMUSG00000028023	Pitx2	paired-like homeodomain transcription factor 2 [Source:MGI Symbol;Acc:MGI:109340]	ENSMUST00000098624[chr3;128955098;128955098;-]	ENSMUST00000174623[chr3;129214274;129214274;+]
5051	chr12	91853449	91853789	7	341	4141760779	0,321316768	0,669089833	0,347773065	hyper	ENSMUST00000021347[chr12;91849157;-]	4291	ENSMUSG00000020964	Sel1l	sel-1 suppressor of lin-12-like (C. elegans) [Source:MGI Symbol;Acc:MGI:1329016]	ENSMUST00000021347[chr12;91849157;91849157;-]	ENSMUST00000085128[chr12;91891273;91891273;-]
11480	chr19	30430177	30430701	7	525	4129163889	0,273372433	0,581285466	0,307913033	hyper	ENSMUST00000078012[chr19;30539554;-]	108852	ENSMUSG00000058816	Ppp1r2-ps3	protein phosphatase 1, regulatory (inhibitor) subunit 2, pseudogene 3 [Source:MGI Symbol;Acc:MGI:3645534]	ENSMUST00000175495[chr19;30261517;30261517;-]	ENSMUST00000078012[chr19;30539554;30539554;-]
16314	chr4	137104622	137104757	4	136	4103362443	0,364736275	0,70625571	0,341519435	hyper	ENSMUST00000132824[chr4;137117582;-]	12824	ENSMUSG00000085542	1700037C06Rik	RIKEN cDNA 1700037C06 gene [Source:MGI Symbol;Acc:MGI:1921513]	ENSMUST00000145505[chr4;137048801;137048801;-]	ENSMUST00000132824[chr4;137117582;137117582;-]
24594	chr1	120591004	120591640	10	637	-4040245673	-0,298546209	0,162422585	0,460968794	hypo	ENSMUST00000079721[chr1;120602417;+]	10776	ENSMUSG00000058665	En1	engrailed 1 [Source:MGI Symbol;Acc:MGI:95389]	ENSMUST00000079721[chr1;120602417;120602417;+]	ENSMUST00000037286[chr1;120340581;120340581;+]
1812	chr10	22815390	22815987	12	598	4039842493	0,276169876	0,386726276	0,110556401	hyper	ENSMUST00000049930[chr10;22820128;-]	4140	ENSMUSG00000045680	Tcf21	transcription factor 21 [Source:MGI Symbol;Acc:MGI:1202715]	ENSMUST00000095794[chr10;22731938;22731938;-]	ENSMUST00000049930[chr10;22820128;22820128;-]
1066	chr1	138247553	138247955	7	403	399993039	0,261384496	0,767192012	0,505807515	hyper	ENSMUST00000027643[chr1;138273737;+]	25781	ENSMUSG00000026394	Atp6v1g3	ATPase, H+ transporting, lysosomal V1 subunit G3 [Source:MGI Symbol;Acc:MGI:2450548]	ENSMUST00000027643[chr1;138273737;138273737;+]	ENSMUST00000083524[chr1;137966638;137966638;+]
30316	chr13	107529752	107530021	5	270	-3988946335	-0,291404915	0,360058628	0,651463543	hypo	ENSMUST00000061241[chr13;107414767;-]	114984	ENSMUSG00000049233	Apoo-ps	apolipoprotein O, pseudogene [Source:MGI Symbol;Acc:MGI:3649039]	ENSMUST00000061241[chr13;107414767;107414767;-]	ENSMUST00000175593[chr13;107829280;107829280;-]
27886	chr11	111133586	111134368	7	783	-3966153078	-0,251666631	0,482418323	0,734084954	hypo	ENSMUST00000042970[chr11;111066163;+]	67422	ENSMUSG00000041695	Kcnj2	potassium inwardly-rectifying channel, subfamily J, member 2 [Source:MGI Symbol;Acc:MGI:104744]	ENSMUST00000121873[chr11;111276099;111276099;+]	ENSMUST00000042970[chr11;111066163;111066163;+]
35393	chr19	43511818	43512218	7	401	-3965595366	-0,252197473	0,262699981	0,514897453	hypo	ENSMUST00000133325[chr19;43515865;-]	3646	ENSMUSG00000025190	Got1	glutamate oxaloacetate transaminase 1, soluble [Source:MGI Symbol;Acc:MGI:95791]	ENSMUST00000132504[chr19;43504796;43504796;-]	ENSMUST00000133325[chr19;43515865;43515865;-]
4326	chr12	10573488	10573753	6	266	3900466938	0,28267439	0,487491343	0,204816953	hyper	ENSMUST00000020947[chr12;10390779;+]	182708	ENSMUSG00000020621	Rdh14	retinol dehydrogenase 14 (all-trans and 9-cis) [Source:MGI Symbol;Acc:MGI:1920402]	ENSMUST00000020931[chr12;11265885;11265885;+]	ENSMUST00000020947[chr12;10390779;10390779;+]
26905	chr11	18878856	18879275	4	420	-3899918891	-0,476829999	0,121208398	0,598038397	hypo	ENSMUST00000133948[chr11;18874309;-]	4546	ENSMUSG00000085743	8430419K02Rik	RIKEN cDNA 8430419K02 gene [Source:MGI Symbol;Acc:MGI:1921768]	ENSMUST00000133948[chr11;18874309;18874309;-]	ENSMUST00000118661[chr11;19012002;19012002;-]
46417	chr9	96741144	96741284	6	141	-3887959102	-0,250306654	0,291569073	0,541875727	hypo	ENSMUST00000137858[chr9;96732770;-]	8373	ENSMUSG00000040433	Zbtb38	zinc finger and BTB domain containing 38 [Source:MGI Symbol;Acc:MGI:2442866]	ENSMUST00000137858[chr9;96732770;96732770;-]	ENSMUST00000130078[chr9;96752685;96752685;-]
11610	chr19	43603139	43603229	4	91	3848398675	0,659767989	0,740159633	0,080391644	hyper	ENSMUST00000172872[chr19;43610625;-]	7395	ENSMUSG00000092250	Gm20467	predicted gene 20467 [Source:MGI Symbol;Acc:MGI:5141932]	ENSMUST00000057178[chr19;43612324;43612324;+]	ENSMUST00000172872[chr19;43610625;43610625;-]
10628	chr18	44812964	44813072	5	109	3833683562	0,275636992	0,615287456	0,339650463	hyper	ENSMUST00000089874[chr18;44812182;-]	781	ENSMUSG00000071856	Mcc	mutated in colorectal cancers [Source:MGI Symbol;Acc:MGI:96930]	ENSMUST00000089874[chr18;44812182;44812182;-]	ENSMUST00000181094[chr18;44661664;44661664;+]
31953	chr15	82962005	82962552	6	548	-3735721233	-0,257286704	0,346486729	0,603773433	hypo	ENSMUST00000175010[chr15;82959296;-]	2708	ENSMUSG00000092751	Mir3080	microRNA 3080 [Source:MGI Symbol;Acc:MGI:4834253]	ENSMUST00000175010[chr15;82959296;82959296;-]	ENSMUST00000109503[chr15;83023138;83023138;-]
4470	chr12	28236813	28237248	7	436	3731628439	0,252603748	0,729535504	0,476931755	hyper	ENSMUST00000104604[chr12;28350262;+]	113013	ENSMUSG00000077792	Gm25564	predicted gene, 25564 [Source:MGI Symbol;Acc:MGI:5455341]	ENSMUST00000104604[chr12;28350262;28350262;+]	ENSMUST00000020963[chr12;28552303;28552303;-]
35582	chr19	59468521	59468875	8	355	-3725575272	-0,380076393	0,149168835	0,529245228	hypo	ENSMUST00000174573[chr19;59462801;+]	5719	ENSMUSG00000043969	Emx2	empty spiracles homeobox 2 [Source:MGI Symbol;Acc:MGI:95388]	ENSMUST00000136990[chr19;59458635;59458635;-]	ENSMUST00000174573[chr19;59462801;59462801;+]
16455	chr4	148286044	148286189	5	146	3718035668	0,294671505	0,558297172	0,263625666	hyper	ENSMUST00000047720[chr4;148287965;-]	1775	ENSMUSG00000041544	Ptchd2	patched domain containing 2 [Source:MGI Symbol;Acc:MGI:2444403]	ENSMUST00000129579[chr4;148306852;148306852;+]	ENSMUST00000047720[chr4;148287965;148287965;-]
20361	chr7	84149577	84150120	5	544	3711751554	0,30029758	0,588809361	0,288511781	hyper	ENSMUST00000131505[chr7;84147815;-]	1761	ENSMUSG00000038459	Abhd17c	abhydrolase domain containing 17C [Source:MGI Symbol;Acc:MGI:1917428]	ENSMUST00000131505[chr7;84147815;84147815;-]	ENSMUST00000117085[chr7;84151893;84151893;-]
7074	chr14	61987104	61987201	4	98	3678854461	0,331056738	0,663236355	0,332179617	hyper	ENSMUST00000183203[chr14;62204352;-]	217150	ENSMUSG00000098096	Gm26969	predicted gene, 26969 [Source:MGI Symbol;Acc:MGI:5504084]	ENSMUST00000182768[chr14;61682373;61682373;-]	ENSMUST00000183203[chr14;62204352;62204352;-]
28322	chr12	26413707	26414232	5	526	-3674082495	-0,302121249	0,209559177	0,511680426	hypo	ENSMUST00000183713[chr12;26415010;-]	777	ENSMUSG00000098771	Mir6538	microRNA 6538 [Source:MGI Symbol;Acc:MGI:5530821]	ENSMUST00000020969[chr12;26469203;26469203;+]	ENSMUST00000183713[chr12;26415010;26415010;-]
5793	chr13	44583191	44583725	6	535	3669389886	0,269399839	0,651596508	0,382196669	hyper	ENSMUST00000183264[chr13;44455303;-]	127887	ENSMUSG00000098107	Gm27007	predicted gene, 27007 [Source:MGI Symbol;Acc:MGI:5504122]	ENSMUST00000183264[chr13;44455303;44455303;-]	ENSMUST00000182568[chr13;44439726;44439726;+]
20654	chr7	124671829	124672488	7	660	3587908985	0,268102261	0,71942845	0,451326189	hyper	ENSMUST00000130240[chr7;124708935;-]	36446	ENSMUSG00000086254	3100003L05Rik	RIKEN cDNA 3100003L05 gene [Source:MGI Symbol;Acc:MGI:1920326]	ENSMUST00000153577[chr7;124494301;124494301;-]	ENSMUST00000130240[chr7;124708935;124708935;-]
26917	chr11	19023331	19023607	6	277	-3570919985	-0,404058025	0,443576482	0,847634507	hypo	ENSMUST00000185131[chr11;19018969;-]	4361	ENSMUSG00000020160	Meis1	Meis homeobox 1 [Source:MGI Symbol;Acc:MGI:104717]	ENSMUST00000185131[chr11;19018969;19018969;-]	ENSMUST00000152073[chr11;19013816;19013816;+]
41279	chr5	119658631	119659129	5	499	-3554699873	-0,395617135	0,205728316	0,601345452	hypo	ENSMUST00000079719[chr5;119670668;+]	11538	ENSMUSG00000018604	Tbx3	T-box 3 [Source:MGI Symbol;Acc:MGI:98495]	ENSMUST00000079719[chr5;119670668;119670668;+]	ENSMUST00000129108[chr5;119671365;119671365;-]
37968	chr3	88580974	88581072	4	99	-3526029204	-0,306785811	0,390376326	0,697162136	hypo	ENSMUST00000035785[chr3;88579670;+]	1303	ENSMUSG00000041355	Ssr2	signal sequence receptor, beta [Source:MGI Symbol;Acc:MGI:1913506]	ENSMUST00000098952[chr3;88577208;88577208;-]	ENSMUST00000035785[chr3;88579670;88579670;+]
7429	chr14	116515348	116515439	5	92	3510270101	0,276070175	0,786224548	0,510154373	hyper	ENSMUST00000078849[chr14;116925296;+]	409856	ENSMUSG00000058571	Gpc6	glypican 6 [Source:MGI Symbol;Acc:MGI:1346322]	ENSMUST00000078849[chr14;116925296;116925296;+]	ENSMUST00000022707[chr14;115092625;115092625;+]
4341	chr12	12274176	12275058	11	883	350147771	0,254686651	0,643282126	0,388595475	hyper	ENSMUST00000069005[chr12;12262138;+]	12037	ENSMUSG00000020589	Fam49a	family with sequence similarity 49, member A [Source:MGI Symbol;Acc:MGI:1261783]	ENSMUST00000101943[chr12;12700038;12700038;+]	ENSMUST00000069005[chr12;12262138;12262138;+]
9192	chr16	88826951	88827088	4	138	3482281925	0,353966027	0,781054891	0,427088864	hyper	ENSMUST00000099562[chr16;88825822;-]	1128	ENSMUSG00000074928	Krtap14	keratin associated protein 14 [Source:MGI Symbol;Acc:MGI:1346079]	ENSMUST00000099562[chr16;88825822;88825822;-]	ENSMUST00000023648[chr16;88820214;88820214;+]
37756	chr3	66974059	66974347	6	289	-3475031127	-0,481905731	0,094297269	0,576203	hypo	ENSMUST00000162060[chr3;66978439;-]	4091	ENSMUSG00000027833	Shox2	short stature homeobox 2 [Source:MGI Symbol;Acc:MGI:1201673]	ENSMUST00000162036[chr3;66981389;66981389;+]	ENSMUST00000162060[chr3;66978439;66978439;-]
9418	chr17	7464043	7465060	9	1018	3456279337	0,25645257	0,837187047	0,580734477	hyper	ENSMUST00000070059[chr17;7385305;-]	78737	ENSMUSG00000056133	Gm9992	predicted gene 9992 [Source:MGI Symbol;Acc:MGI:3712668]	ENSMUST00000070059[chr17;7385305;7385305;-]	ENSMUST00000144861[chr17;7324868;7324868;+]
36194	chr2	74753485	74753904	9	420	-3455986911	-0,25793854	0,382160664	0,640099204	hypo	ENSMUST00000128562[chr2;74754454;+]	549	ENSMUSG00000086559	Gm14426	predicted gene 14426 [Source:MGI Symbol;Acc:MGI:3652025]	ENSMUST00000128562[chr2;74754454;74754454;+]	ENSMUST00000143191[chr2;74752683;74752683;+]
38088	chr3	99245045	99245537	5	493	-3451329002	-0,461454807	0,250845554	0,712300361	hypo	ENSMUST00000151606[chr3;99240380;+]	4664	ENSMUSG00000027868	Tbx15	T-box 15 [Source:MGI Symbol;Acc:MGI:1277234]	ENSMUST00000029462[chr3;99253759;99253759;+]	ENSMUST00000151606[chr3;99240380;99240380;+]
16994	chr5	41752856	41753323	8	468	34320792	0,320894126	0,602148477	0,281254351	hyper	ENSMUST00000060820[chr5;41764496;-]	11172	ENSMUSG00000049691	Nkx3-2	NK3 homeobox 2 [Source:MGI Symbol;Acc:MGI:108015]	ENSMUST00000031011[chr5;41708155;41708155;-]	ENSMUST00000060820[chr5;41764496;41764496;-]
8742	chr16	34559737	34560244	6	508	3405014884	0,25474455	0,662780705	0,408036155	hyper	ENSMUST00000114961[chr16;34573532;-]	13287	ENSMUSG00000061751	Kalrn	kalirin, RhoGEF kinase [Source:MGI Symbol;Acc:MGI:2685385]	ENSMUST00000132569[chr16;34514115;34514115;-]	ENSMUST00000114961[chr16;34573532;34573532;-]
25843	chr10	57536223	57536397	5	175	-3395584472	-0,271201528	0,319129883	0,590331412	hypo	ENSMUST00000020027[chr10;57532530;-]	3692	ENSMUSG00000019877	Serinc1	serine incorporator 1 [Source:MGI Symbol;Acc:MGI:1926228]	ENSMUST00000020027[chr10;57532530;57532530;-]	ENSMUST00000079833[chr10;57486384;57486384;+]
2051	chr10	57483697	57484150	5	454	3336270236	0,251815655	0,696995699	0,445180044	hyper	ENSMUST00000180831[chr10;57486353;-]	2202	ENSMUSG00000097370	4930467K11Rik	RIKEN cDNA 4930467K11 gene [Source:MGI Symbol;Acc:MGI:1922178]	ENSMUST00000079833[chr10;57486384;57486384;+]	ENSMUST00000180831[chr10;57486353;57486353;-]
38087	chr3	99242780	99243217	6	438	-3329280055	-0,398284786	0,256032889	0,654317675	hypo	ENSMUST00000151606[chr3;99240380;+]	2399	ENSMUSG00000027868	Tbx15	T-box 15 [Source:MGI Symbol;Acc:MGI:1277234]	ENSMUST00000029462[chr3;99253759;99253759;+]	ENSMUST00000151606[chr3;99240380;99240380;+]
16674	chr5	6265727	6266240	6	514	3313826824	0,264254582	0,691944528	0,427689945	hyper	ENSMUST00000116834[chr5;6370960;-]	104719	ENSMUSG00000095216	Gm25233	predicted gene, 25233 [Source:MGI Symbol;Acc:MGI:5455010]	ENSMUST00000157755[chr5;6410437;6410437;+]	ENSMUST00000116834[chr5;6370960;6370960;-]
15142	chr3	154767914	154768048	5	135	3301807101	0,260355191	0,698093577	0,437738387	hyper	ENSMUST00000098496[chr3;154762156;+]	5757	ENSMUSG00000078161	BC007180	cDNA sequence BC007180 [Source:MGI Symbol;Acc:MGI:2684418]	ENSMUST00000174217[chr3;154711343;154711343;-]	ENSMUST00000098496[chr3;154762156;154762156;+]
37754	chr3	66969581	66970220	7	640	-3295532837	-0,390087339	0,270461751	0,66054909	hypo	ENSMUST00000162060[chr3;66978439;-]	8218	ENSMUSG00000027833	Shox2	short stature homeobox 2 [Source:MGI Symbol;Acc:MGI:1201673]	ENSMUST00000162036[chr3;66981389;66981389;+]	ENSMUST00000162060[chr3;66978439;66978439;-]
39911	chr4	148711682	148712163	6	482	-3271314188	-0,334807414	0,401991827	0,736799241	hypo	ENSMUST00000139895[chr4;148713702;+]	1538	ENSMUSG00000087273	Gm13203	predicted gene 13203 [Source:MGI Symbol;Acc:MGI:3651445]	ENSMUST00000139895[chr4;148713702;148713702;+]	ENSMUST00000105698[chr4;148643316;148643316;+]
25822	chr10	53695664	53695816	4	153	-3265756979	-0,34339298	0,375467241	0,718860221	hypo	ENSMUST00000171807[chr10;53694823;-]	840	ENSMUSG00000019856	Fam184a	family with sequence similarity 184, member A [Source:MGI Symbol;Acc:MGI:1923156]	ENSMUST00000171807[chr10;53694823;53694823;-]	ENSMUST00000163761[chr10;53699343;53699343;-]
26913	chr11	19012222	19012670	4	449	-3261143454	-0,524972709	0,23222702	0,757199729	hypo	ENSMUST00000118661[chr11;19012002;-]	219	ENSMUSG00000020160	Meis1	Meis homeobox 1 [Source:MGI Symbol;Acc:MGI:104717]	ENSMUST00000118661[chr11;19012002;19012002;-]	ENSMUST00000143706[chr11;19009129;19009129;+]
1243	chr1	163356167	163357012	6	846	3252000645	0,281462583	0,631053651	0,349591068	hyper	ENSMUST00000027878[chr1;163313710;-]	42456	ENSMUSG00000026586	Prrx1	paired related homeobox 1 [Source:MGI Symbol;Acc:MGI:97712]	ENSMUST00000027878[chr1;163313710;163313710;-]	ENSMUST00000045138[chr1;163403641;163403641;-]
35576	chr19	59453400	59453656	7	257	-318981973	-0,389120021	0,139620585	0,528740606	hypo	ENSMUST00000062216[chr19;59458371;+]	4714	ENSMUSG00000043969	Emx2	empty spiracles homeobox 2 [Source:MGI Symbol;Acc:MGI:95388]	ENSMUST00000062216[chr19;59458371;59458371;+]	ENSMUST00000136990[chr19;59458635;59458635;-]
36069	chr2	61811317	61811470	5	154	-3179749408	-0,295226051	0,508296592	0,803522643	hypo	ENSMUST00000131538[chr2;61806272;+]	5044	ENSMUSG00000035033	Tbr1	T-box brain gene 1 [Source:MGI Symbol;Acc:MGI:107404]	ENSMUST00000174919[chr2;61762469;61762469;-]	ENSMUST00000131538[chr2;61806272;61806272;+]
23229	chr9	97567561	97567901	5	341	3155821306	0,293020205	0,833325912	0,540305707	hyper	ENSMUST00000104020[chr9;97439627;-]	127933	ENSMUSG00000077208	Gm25607	predicted gene, 25607 [Source:MGI Symbol;Acc:MGI:5455384]	ENSMUST00000104020[chr9;97439627;97439627;-]	ENSMUST00000127307[chr9;97349615;97349615;+]
41288	chr5	119688987	119689187	6	201	-3147638571	-0,356506871	0,536722091	0,893228963	hypo	ENSMUST00000135385[chr5;119691218;-]	2030	ENSMUSG00000086847	Tbx3os2	T-box 3, opposite strand 2 [Source:MGI Symbol;Acc:MGI:3801954]	ENSMUST00000129108[chr5;119671365;119671365;-]	ENSMUST00000135385[chr5;119691218;119691218;-]
22088	chr8	117873555	117873922	5	368	3143818142	0,255003664	0,749351878	0,494348214	hyper	ENSMUST00000098368[chr8;117802061;+]	71493	ENSMUSG00000074065	Gm10617	predicted gene 10617 [Source:MGI Symbol;Acc:MGI:3708793]	ENSMUST00000034303[chr8;117801929;117801929;-]	ENSMUST00000098368[chr8;117802061;117802061;+]
2475	chr10	95559206	95559506	8	301	3130950053	0,261494841	0,625033767	0,363538926	hyper	ENSMUST00000175126[chr10;95559321;-]	0	ENSMUSG00000092867	Mir3058	microRNA 3058 [Source:MGI Symbol;Acc:MGI:4834226]	ENSMUST00000158993[chr10;95603791;95603791;+]	ENSMUST00000020217[chr10;95564167;95564167;-]
10142	chr17	79710263	79710521	10	259	3122503327	0,253281514	0,624272808	0,370991294	hyper	ENSMUST00000024894[chr17;79715041;-]	4519	ENSMUSG00000024087	Cyp1b1	cytochrome P450, family 1, subfamily b, polypeptide 1 [Source:MGI Symbol;Acc:MGI:88590]	ENSMUST00000157558[chr17;80033513;80033513;+]	ENSMUST00000024894[chr17;79715041;79715041;-]
8211	chr15	88310387	88310599	5	213	3107992691	0,265227943	0,717111737	0,451883794	hyper	ENSMUST00000066949[chr15;88600301;+]	289701	ENSMUSG00000054117	Zdhhc25	zinc finger, DHHC domain containing 25 [Source:MGI Symbol;Acc:MGI:1917323]	ENSMUST00000066949[chr15;88600301;88600301;+]	ENSMUST00000150004[chr15;88700864;88700864;-]
23349	chr9	104000785	104001054	4	270	3083083782	0,268447156	0,809996723	0,541549566	hyper	ENSMUST00000149641[chr9;104002543;+]	1488				ENSMUST00000149641[chr9;104002543;104002543;+]	ENSMUST00000148273[chr9;104055248;104055248;-]
1882	chr10	26986539	26987350	7	812	3066698311	0,261711989	0,740682038	0,478970049	hyper	ENSMUST00000142284[chr10;26863341;+]	123197	ENSMUSG00000039031	Arhgap18	Rho GTPase activating protein 18 [Source:MGI Symbol;Acc:MGI:1921160]	ENSMUST00000183230[chr10;26674612;26674612;-]	ENSMUST00000142284[chr10;26863341;26863341;+]
38171	chr3	104959602	104960017	6	416	-3059938148	-0,259598662	0,348001151	0,607599813	hypo	ENSMUST00000029429[chr3;104961709;-]	1691	ENSMUSG00000027840	Wnt2b	wingless related MMTV integration site 2b [Source:MGI Symbol;Acc:MGI:1261834]	ENSMUST00000094028[chr3;104864505;104864505;-]	ENSMUST00000029429[chr3;104961709;104961709;-]
17835	chr5	119868043	119868266	5	224	3039781187	0,251482612	0,587161351	0,335678738	hyper	ENSMUST00000018407[chr5;119834662;+]	33380	ENSMUSG00000018263	Tbx5	T-box 5 [Source:MGI Symbol;Acc:MGI:102541]	ENSMUST00000135385[chr5;119691218;119691218;-]	ENSMUST00000018407[chr5;119834662;119834662;+]
5237	chr12	106819668	106819793	4	126	3036074624	0,267122026	0,632729	0,365606974	hyper	ENSMUST00000156376[chr12;106837981;+]	18187	ENSMUSG00000085801	1700013N06Rik	RIKEN cDNA 1700013N06 gene [Source:MGI Symbol;Acc:MGI:1922884]	ENSMUST00000156376[chr12;106837981;106837981;+]	ENSMUST00000117473[chr12;106886926;106886926;-]
21741	chr8	92285888	92286347	7	460	3018610279	0,271743485	0,56093451	0,289191025	hyper	ENSMUST00000178584[chr8;92339250;-]	52902	ENSMUSG00000095651	Gm21817	predicted gene, 21817 [Source:MGI Symbol;Acc:MGI:5433981]	ENSMUST00000034184[chr8;92357795;92357795;+]	ENSMUST00000178584[chr8;92339250;92339250;-]
24598	chr1	120605218	120605813	8	596	-2979760126	-0,433537854	0,253829682	0,687367536	hypo	ENSMUST00000079721[chr1;120602417;+]	2800	ENSMUSG00000058665	En1	engrailed 1 [Source:MGI Symbol;Acc:MGI:95389]	ENSMUST00000027639[chr1;120505084;120505084;-]	ENSMUST00000079721[chr1;120602417;120602417;+]
5053	chr12	91855462	91855882	7	421	2974808956	0,260604024	0,713336385	0,452732361	hyper	ENSMUST00000021347[chr12;91849157;-]	6304	ENSMUSG00000020964	Sel1l	sel-1 suppressor of lin-12-like (C. elegans) [Source:MGI Symbol;Acc:MGI:1329016]	ENSMUST00000021347[chr12;91849157;91849157;-]	ENSMUST00000085128[chr12;91891273;91891273;-]
37758	chr3	66975172	66975515	4	344	-2962321286	-0,570464566	0,214032473	0,784497038	hypo	ENSMUST00000162060[chr3;66978439;-]	2923	ENSMUSG00000027833	Shox2	short stature homeobox 2 [Source:MGI Symbol;Acc:MGI:1201673]	ENSMUST00000162036[chr3;66981389;66981389;+]	ENSMUST00000162060[chr3;66978439;66978439;-]
18335	chr5	149767845	149768273	4	429	2934802138	0,261062595	0,435379299	0,174316704	hyper	ENSMUST00000159581[chr5;149753941;+]	13903	ENSMUSG00000051950	B3glct	beta-3-glucosyltransferase [Source:MGI Symbol;Acc:MGI:2685903]	ENSMUST00000116118[chr5;149661223;149661223;-]	ENSMUST00000159581[chr5;149753941;149753941;+]
36876	chr2	158145106	158145473	5	368	-2933483947	-0,273832112	0,305710406	0,579542518	hypo	ENSMUST00000140923[chr2;158146366;-]	892	ENSMUSG00000037820	Tgm2	transglutaminase 2, C polypeptide [Source:MGI Symbol;Acc:MGI:98731]	ENSMUST00000152690[chr2;158139736;158139736;-]	ENSMUST00000140923[chr2;158146366;158146366;-]
30056	chr13	81577472	81577641	4	170	-2913249056	-0,28520367	0,348172262	0,633375932	hypo	ENSMUST00000132045[chr13;81584081;-]	6439	ENSMUSG00000069170	Gpr98	G protein-coupled receptor 98 [Source:MGI Symbol;Acc:MGI:1274784]	ENSMUST00000109565[chr13;81570640;81570640;-]	ENSMUST00000132045[chr13;81584081;81584081;-]
6612	chr13	116301071	116301640	6	570	2879637976	0,461173152	0,68514642	0,223973268	hyper	ENSMUST00000176444[chr13;116303351;-]	1710	ENSMUSG00000042258	Isl1	ISL1 transcription factor, LIM/homeodomain [Source:MGI Symbol;Acc:MGI:101791]	ENSMUST00000158811[chr13;116675877;116675877;+]	ENSMUST00000176444[chr13;116303351;116303351;-]
26919	chr11	19028480	19029182	6	703	-2878539787	-0,254333559	0,571809983	0,826143542	hypo	ENSMUST00000185131[chr11;19018969;-]	9510	ENSMUSG00000020160	Meis1	Meis homeobox 1 [Source:MGI Symbol;Acc:MGI:104717]	ENSMUST00000185131[chr11;19018969;19018969;-]	ENSMUST00000152073[chr11;19013816;19013816;+]
16471	chr4	148671678	148671774	4	97	2846022672	0,270665518	0,544750021	0,274084503	hyper	ENSMUST00000105698[chr4;148643316;+]	28361	ENSMUSG00000070577	Gm572	predicted gene 572 [Source:MGI Symbol;Acc:MGI:2685418]	ENSMUST00000139895[chr4;148713702;148713702;+]	ENSMUST00000105698[chr4;148643316;148643316;+]
1246	chr1	163359629	163359647	3	19	2841835969	0,430390756	0,583247726	0,15285697	hyper	ENSMUST00000158326[chr1;163402282;+]	42634	ENSMUSG00000088951	Gm24940	predicted gene, 24940 [Source:MGI Symbol;Acc:MGI:5454717]	ENSMUST00000158326[chr1;163402282;163402282;+]	ENSMUST00000045138[chr1;163403641;163403641;-]
12673	chr2	105121919	105122432	6	514	2823617303	0,305724867	0,553682118	0,247957251	hyper	ENSMUST00000184714[chr2;105122051;-]	0	ENSMUSG00000099166	Gm27715	predicted gene, 27715 [Source:MGI Symbol;Acc:MGI:5531097]	ENSMUST00000143043[chr2;105126528;105126528;+]	ENSMUST00000185065[chr2;105122481;105122481;-]
36982	chr2	164864867	164865322	4	456	-2810242842	-0,294741011	0,403838075	0,698579087	hypo	ENSMUST00000059954[chr2;164857711;-]	7155	ENSMUSG00000017754	Pltp	phospholipid transfer protein [Source:MGI Symbol;Acc:MGI:103151]	ENSMUST00000059954[chr2;164857711;164857711;-]	ENSMUST00000140213[chr2;164837181;164837181;+]
33668	chr17	46627565	46627723	4	159	-280258987	-0,2640771	0,279156455	0,543233555	hypo	ENSMUST00000044442[chr17;46629504;-]	1780	ENSMUSG00000023972	Ptk7	PTK7 protein tyrosine kinase 7 [Source:MGI Symbol;Acc:MGI:1918711]	ENSMUST00000002844[chr17;46646228;46646228;+]	ENSMUST00000044442[chr17;46629504;46629504;-]
33427	chr17	17626356	17626539	4	184	-2793492681	-0,255888291	0,380177526	0,636065818	hypo	ENSMUST00000041047[chr17;17624489;-]	1866	ENSMUSG00000023845	Lnpep	leucyl/cystinyl aminopeptidase [Source:MGI Symbol;Acc:MGI:2387123]	ENSMUST00000041047[chr17;17624489;17624489;-]	ENSMUST00000140134[chr17;17448819;17448819;+]
35194	chr19	23433177	23433537	5	361	-2792185691	-0,255962749	0,42573565	0,681698399	hypo	ENSMUST00000036069[chr19;23448322;-]	14784	ENSMUSG00000033207	Mamdc2	MAM domain containing 2 [Source:MGI Symbol;Acc:MGI:1918988]	ENSMUST00000087556[chr19;23273897;23273897;-]	ENSMUST00000036069[chr19;23448322;23448322;-]
7674	chr15	22105113	22105646	5	534	2781334258	0,267000434	0,795082454	0,528082021	hyper	ENSMUST00000184465[chr15;22274069;+]	168422	ENSMUSG00000098700	Gm27525	predicted gene, 27525 [Source:MGI Symbol;Acc:MGI:5530907]	ENSMUST00000184465[chr15;22274069;22274069;+]	ENSMUST00000022493[chr15;22714830;22714830;-]
14069	chr3	58159430	58159694	3	265	2717997398	0,351480665	0,715658149	0,364177484	hyper	ENSMUST00000091117[chr3;58104269;-]	55160	ENSMUSG00000069008	Gm5537	predicted gene 5537 [Source:MGI Symbol;Acc:MGI:3643179]	ENSMUST00000091117[chr3;58104269;58104269;-]	ENSMUST00000083788[chr3;58290357;58290357;-]
35575	chr19	59452780	59453018	4	239	-2674715736	-0,475548913	0,283556129	0,759105042	hypo	ENSMUST00000062216[chr19;59458371;+]	5352	ENSMUSG00000043969	Emx2	empty spiracles homeobox 2 [Source:MGI Symbol;Acc:MGI:95388]	ENSMUST00000062216[chr19;59458371;59458371;+]	ENSMUST00000136990[chr19;59458635;59458635;-]
7420	chr14	115413764	115414025	5	262	2668936425	0,25850705	0,678218733	0,419711683	hyper	ENSMUST00000176582[chr14;115409552;-]	4211	ENSMUSG00000093551	4930505G20Rik	RIKEN cDNA 4930505G20 gene [Source:MGI Symbol;Acc:MGI:1922338]	ENSMUST00000176582[chr14;115409552;115409552;-]	ENSMUST00000176139[chr14;115556522;115556522;-]
19640	chr6	139339583	139339687	4	105	2645188936	0,263827116	0,632622957	0,36879584	hyper	ENSMUST00000158278[chr6;139196231;-]	143351	ENSMUSG00000088903	Gm25434	predicted gene, 25434 [Source:MGI Symbol;Acc:MGI:5455211]	ENSMUST00000158278[chr6;139196231;139196231;-]	ENSMUST00000170650[chr6;139501909;139501909;-]
26352	chr10	97566171	97566515	4	345	-2610258417	-0,267334808	0,120913806	0,388248613	hypo	ENSMUST00000038160[chr10;97565500;+]	670	ENSMUSG00000036446	Lum	lumican [Source:MGI Symbol;Acc:MGI:109347]	ENSMUST00000105286[chr10;97607204;97607204;+]	ENSMUST00000038160[chr10;97565500;97565500;+]
11749	chr19	55596997	55597494	4	498	2606228303	0,287928405	0,701145068	0,413216663	hyper	ENSMUST00000181198[chr19;55702204;-]	104709	ENSMUSG00000097632	4930552P12Rik	RIKEN cDNA 4930552P12 gene [Source:MGI Symbol;Acc:MGI:1924844]	ENSMUST00000061496[chr19;55741809;55741809;+]	ENSMUST00000181198[chr19;55702204;55702204;-]
37618	chr3	54103627	54103823	3	197	-2593762102	-0,309942753	0,270631582	0,580574335	hypo	ENSMUST00000029311[chr3;54156056;+]	52232	ENSMUSG00000027748	Trpc4	transient receptor potential cation channel, subfamily C, member 4 [Source:MGI Symbol;Acc:MGI:109525]	ENSMUST00000029311[chr3;54156056;54156056;+]	ENSMUST00000108014[chr3;53845085;53845085;+]
28644	chr12	71377800	71378160	4	361	-2588830486	-0,250418294	0,44997932	0,700397614	hypo	ENSMUST00000132822[chr12;71321660;-]	56139	ENSMUSG00000087109	4930474H06Rik	RIKEN cDNA 4930474H06 gene [Source:MGI Symbol;Acc:MGI:3697432]	ENSMUST00000132822[chr12;71321660;71321660;-]	ENSMUST00000150639[chr12;71309983;71309983;+]
21449	chr8	58291660	58291810	4	151	2576392433	0,291500203	0,641934789	0,350434587	hyper	ENSMUST00000180798[chr8;58171434;+]	120225	ENSMUSG00000097695	Gm26905	predicted gene, 26905 [Source:MGI Symbol;Acc:MGI:5477399]	ENSMUST00000161344[chr8;58523293;58523293;+]	ENSMUST00000180798[chr8;58171434;58171434;+]
31627	chr15	45199941	45200306	4	366	-256052795	-0,251986103	0,53839772	0,790383824	hypo	ENSMUST00000022967[chr15;45114934;-]	85006	ENSMUSG00000022342	Kcnv1	potassium channel, subfamily V, member 1 [Source:MGI Symbol;Acc:MGI:1914748]	ENSMUST00000022967[chr15;45114934;45114934;-]	ENSMUST00000158964[chr15;44948103;44948103;+]
6607	chr13	116295344	116295845	5	502	2512767738	0,36778908	0,688122363	0,320333283	hyper	ENSMUST00000176444[chr13;116303351;-]	7505	ENSMUSG00000042258	Isl1	ISL1 transcription factor, LIM/homeodomain [Source:MGI Symbol;Acc:MGI:101791]	ENSMUST00000158811[chr13;116675877;116675877;+]	ENSMUST00000176444[chr13;116303351;116303351;-]
16613	chr4	154567054	154567367	5	314	2496687566	0,260559117	0,635362132	0,374803015	hyper	ENSMUST00000143888[chr4;154550281;+]	16772	ENSMUSG00000086565	Gm13133	predicted gene 13133 [Source:MGI Symbol;Acc:MGI:3650642]	ENSMUST00000144347[chr4;154601196;154601196;+]	ENSMUST00000143888[chr4;154550281;154550281;+]
41289	chr5	119689572	119690012	7	441	-2488073766	-0,284871114	0,565482752	0,850353866	hypo	ENSMUST00000135385[chr5;119691218;-]	1205	ENSMUSG00000086847	Tbx3os2	T-box 3, opposite strand 2 [Source:MGI Symbol;Acc:MGI:3801954]	ENSMUST00000129108[chr5;119671365;119671365;-]	ENSMUST00000135385[chr5;119691218;119691218;-]
45455	chr8	122549760	122549874	4	115	-2475801921	-0,302840664	0,402957834	0,705798498	hypo	ENSMUST00000067252[chr8;122551329;-]	1454	ENSMUSG00000014444	Piezo1	piezo-type mechanosensitive ion channel component 1 [Source:MGI Symbol;Acc:MGI:3603204]	ENSMUST00000006760[chr8;122568014;122568014;+]	ENSMUST00000067252[chr8;122551329;122551329;-]
10952	chr18	71078286	71078508	4	223	2472556152	0,252999103	0,752738557	0,499739455	hyper	ENSMUST00000128555[chr18;70617772;+]	460513	ENSMUSG00000024513	Mbd2	methyl-CpG binding domain protein 2 [Source:MGI Symbol;Acc:MGI:1333813]	ENSMUST00000121674[chr18;70530620;70530620;-]	ENSMUST00000128555[chr18;70617772;70617772;+]
8208	chr15	88187694	88187976	4	283	2466589352	0,260183606	0,629500548	0,369316942	hyper	ENSMUST00000183709[chr15;87795943;-]	391750	ENSMUSG00000098938	Mir6393	microRNA 6393 [Source:MGI Symbol;Acc:MGI:5530806]	ENSMUST00000183709[chr15;87795943;87795943;-]	ENSMUST00000150004[chr15;88700864;88700864;-]
6913	chr14	44990685	44991127	4	443	2441693379	0,305576899	0,873074765	0,567497866	hyper	ENSMUST00000046891[chr14;44988194;+]	2490	ENSMUSG00000037759	Ptger2	prostaglandin E receptor 2 (subtype EP2) [Source:MGI Symbol;Acc:MGI:97794]	ENSMUST00000166127[chr14;44961307;44961307;-]	ENSMUST00000046891[chr14;44988194;44988194;+]
2632	chr10	108584656	108584674	3	19	2440481133	0,319955815	0,757743424	0,437787609	hyper	ENSMUST00000147593[chr10;108636964;-]	52289	ENSMUSG00000035864	Syt1	synaptotagmin I [Source:MGI Symbol;Acc:MGI:99667]	ENSMUST00000165341[chr10;107912134;107912134;-]	ENSMUST00000147593[chr10;108636964;108636964;-]
8775	chr16	37133186	37133626	4	441	2434594175	0,253751179	0,750301301	0,496550122	hyper	ENSMUST00000182717[chr16;37085914;+]	47271	ENSMUSG00000034206	Polq	polymerase (DNA directed), theta [Source:MGI Symbol;Acc:MGI:2155399]	ENSMUST00000075869[chr16;36990467;36990467;-]	ENSMUST00000182717[chr16;37085914;37085914;+]
12695	chr2	106426356	106426611	4	256	2434558504	0,266369579	0,598585674	0,332216095	hyper	ENSMUST00000037284[chr2;106383686;+]	42669	ENSMUSG00000074981	Dcdc5	doublecortin domain containing 5 [Source:MGI Symbol;Acc:MGI:3045363]	ENSMUST00000111063[chr2;106693268;106693268;+]	ENSMUST00000037284[chr2;106383686;106383686;+]
41284	chr5	119665705	119666032	6	328	-2426683786	-0,402639076	0,472910455	0,875549531	hypo	ENSMUST00000079719[chr5;119670668;+]	4635	ENSMUSG00000018604	Tbx3	T-box 3 [Source:MGI Symbol;Acc:MGI:98495]	ENSMUST00000079719[chr5;119670668;119670668;+]	ENSMUST00000129108[chr5;119671365;119671365;-]
15197	chr4	8159431	8159748	3	318	2410658967	0,323993783	0,752692944	0,428699161	hyper	ENSMUST00000116110[chr4;8167353;-]	7604	ENSMUSG00000079993	Gm11799	predicted gene 11799 [Source:MGI Symbol;Acc:MGI:3650446]	ENSMUST00000178456[chr4;8235581;8235581;+]	ENSMUST00000116110[chr4;8167353;8167353;-]
21279	chr8	36949318	36949826	5	509	232382737	0,307200071	0,525035021	0,217834949	hyper	ENSMUST00000036104[chr8;36952357;-]	2530	ENSMUSG00000031523	Dlc1	deleted in liver cancer 1 [Source:MGI Symbol;Acc:MGI:1354949]	ENSMUST00000098825[chr8;36993574;36993574;+]	ENSMUST00000036104[chr8;36952357;36952357;-]
26903	chr11	18873607	18873692	3	86	-2317768144	-0,485113841	0,306790857	0,791904698	hypo	ENSMUST00000133948[chr11;18874309;-]	616	ENSMUSG00000085743	8430419K02Rik	RIKEN cDNA 8430419K02 gene [Source:MGI Symbol;Acc:MGI:1921768]	ENSMUST00000128654[chr11;18872155;18872155;-]	ENSMUST00000133948[chr11;18874309;18874309;-]
4819	chr12	67637038	67637108	3	71	2308728842	0,265571862	0,774832509	0,509260647	hyper	ENSMUST00000122499[chr12;67612295;+]	24742	ENSMUSG00000084448	Gm26256	predicted gene, 26256 [Source:MGI Symbol;Acc:MGI:5456033]	ENSMUST00000083299[chr12;67489231;67489231;-]	ENSMUST00000122499[chr12;67612295;67612295;+]
2842	chr10	121227645	121227835	3	191	2301323957	0,32213489	0,59208087	0,269945979	hyper	ENSMUST00000064107[chr10;121311189;-]	83353	ENSMUSG00000052302	Tbc1d30	TBC1 domain family, member 30 [Source:MGI Symbol;Acc:MGI:1921944]	ENSMUST00000040344[chr10;121365089;121365089;+]	ENSMUST00000064107[chr10;121311189;121311189;-]
12672	chr2	105121375	105121519	3	145	2261631128	0,39534912	0,765037168	0,369688048	hyper	ENSMUST00000184714[chr2;105122051;-]	531	ENSMUSG00000099166	Gm27715	predicted gene, 27715 [Source:MGI Symbol;Acc:MGI:5531097]	ENSMUST00000143043[chr2;105126528;105126528;+]	ENSMUST00000184714[chr2;105122051;105122051;-]
28751	chr12	80133240	80133328	3	89	-2259330786	-0,261204175	0,505921931	0,767126106	hypo	ENSMUST00000180643[chr12;80132844;-]	395	ENSMUSG00000097729	2310015A10Rik	RIKEN cDNA 2310015A10 gene [Source:MGI Symbol;Acc:MGI:1916798]	ENSMUST00000180643[chr12;80132844;80132844;-]	ENSMUST00000181323[chr12;80108033;80108033;+]
3432	chr11	57838449	57838668	6	220	2255061988	0,283472184	0,482873665	0,199401481	hyper	ENSMUST00000160392[chr11;57832818;-]	5630	ENSMUSG00000037335	Hand1	heart and neural crest derivatives expressed transcript 1 [Source:MGI Symbol;Acc:MGI:103577]	ENSMUST00000160392[chr11;57832818;57832818;-]	ENSMUST00000020826[chr11;57801636;57801636;+]
30770	chr14	48675325	48675434	3	110	-2252010555	-0,2691454	0,565940882	0,835086282	hypo	ENSMUST00000184869[chr14;48670261;+]	5063	ENSMUSG00000098682	Otx2os1	orthodenticle homolog 2 opposite strand 1 [Source:MGI Symbol;Acc:MGI:3583292]	ENSMUST00000152018[chr14;48667644;48667644;-]	ENSMUST00000184869[chr14;48670261;48670261;+]
11405	chr19	25850335	25850459	3	125	2250785302	0,343231473	0,813419779	0,470188306	hyper	ENSMUST00000182565[chr19;25796807;-]	53527	ENSMUSG00000098105	Gm8825	predicted gene 8825 [Source:MGI Symbol;Acc:MGI:3647098]	ENSMUST00000182565[chr19;25796807;25796807;-]	ENSMUST00000053068[chr19;25672419;25672419;+]
37757	chr3	66974676	66974867	3	192	-2247105724	-0,564934699	0,227557405	0,792492103	hypo	ENSMUST00000162060[chr3;66978439;-]	3571	ENSMUSG00000027833	Shox2	short stature homeobox 2 [Source:MGI Symbol;Acc:MGI:1201673]	ENSMUST00000162036[chr3;66981389;66981389;+]	ENSMUST00000162060[chr3;66978439;66978439;-]
23096	chr9	86204667	86205074	4	408	2240963414	0,260939794	0,772475616	0,511535822	hyper	ENSMUST00000117532[chr9;86316684;-]	111609	ENSMUSG00000083731	Gm16202	predicted gene 16202 [Source:MGI Symbol;Acc:MGI:3802152]	ENSMUST00000034987[chr9;86485406;86485406;+]	ENSMUST00000117532[chr9;86316684;86316684;-]
7807	chr15	37052476	37052578	3	103	223747882	0,264017909	0,723076034	0,459058126	hyper	ENSMUST00000181411[chr15;37007522;+]	44953	ENSMUSG00000097259	Gm26766	predicted gene, 26766 [Source:MGI Symbol;Acc:MGI:5477260]	ENSMUST00000078976[chr15;37007402;37007402;-]	ENSMUST00000181411[chr15;37007522;37007522;+]
28678	chr12	73036376	73036550	6	175	-2235843006	-0,256047413	0,361635885	0,617683297	hypo	ENSMUST00000176310[chr12;73042815;-]	6264	ENSMUSG00000051367	Six1	sine oculis-related homeobox 1 [Source:MGI Symbol;Acc:MGI:102780]	ENSMUST00000021523[chr12;73123716;73123716;+]	ENSMUST00000176310[chr12;73042815;73042815;-]
43538	chr7	70336304	70336374	3	71	-2228965238	-0,374929364	0,242770414	0,617699778	hypo	ENSMUST00000032768[chr7;70360593;-]	24218	ENSMUSG00000030551	Nr2f2	nuclear receptor subfamily 2, group F, member 2 [Source:MGI Symbol;Acc:MGI:1352452]	ENSMUST00000080024[chr7;70388304;70388304;+]	ENSMUST00000032768[chr7;70360593;70360593;-]
13032	chr2	142962995	142963247	4	253	2226967532	0,267353064	0,683482199	0,416129135	hyper	ENSMUST00000124774[chr2;142902964;+]	60030	ENSMUSG00000086504	Kif16bos	kinesin family member 16B, opposite strand [Source:MGI Symbol;Acc:MGI:1922303]	ENSMUST00000043589[chr2;142901531;142901531;-]	ENSMUST00000124774[chr2;142902964;142902964;+]
36485	chr2	116057235	116057966	7	732	-2225209096	-0,265311624	0,510593483	0,775905107	hypo	ENSMUST00000138526[chr2;116058842;-]	875	ENSMUSG00000027210	Meis2	Meis homeobox 2 [Source:MGI Symbol;Acc:MGI:108564]	ENSMUST00000154671[chr2;116049680;116049680;-]	ENSMUST00000138526[chr2;116058842;116058842;-]
28396	chr12	33953003	33953216	3	214	-2211636313	-0,333806601	0,367994001	0,701800602	hypo	ENSMUST00000049089[chr12;33957670;+]	4453	ENSMUSG00000035799	Twist1	twist basic helix-loop-helix transcription factor 1 [Source:MGI Symbol;Acc:MGI:98872]	ENSMUST00000049089[chr12;33957670;33957670;+]	ENSMUST00000061035[chr12;33928424;33928424;+]
44568	chr8	34554356	34554503	3	148	-2184913409	-0,3410918	0,372603782	0,713695582	hypo	ENSMUST00000075321[chr8;34327909;+]	226446	ENSMUSG00000056797	Gm4889	predicted gene 4889 [Source:MGI Symbol;Acc:MGI:3647233]	ENSMUST00000182326[chr8;34322824;34322824;-]	ENSMUST00000075321[chr8;34327909;34327909;+]
37080	chr2	169639096	169639465	5	370	-217875722	-0,263598326	0,512591203	0,776189529	hypo	ENSMUST00000109157[chr2;169633675;+]	5420	ENSMUSG00000047907	Tshz2	teashirt zinc finger family member 2 [Source:MGI Symbol;Acc:MGI:2153084]	ENSMUST00000109160[chr2;169587745;169587745;-]	ENSMUST00000109157[chr2;169633675;169633675;+]
35584	chr19	59471491	59471678	6	188	-2177141369	-0,301262155	0,202324949	0,503587104	hypo	ENSMUST00000174573[chr19;59462801;+]	8689	ENSMUSG00000043969	Emx2	empty spiracles homeobox 2 [Source:MGI Symbol;Acc:MGI:95388]	ENSMUST00000136990[chr19;59458635;59458635;-]	ENSMUST00000174573[chr19;59462801;59462801;+]
41278	chr5	119657992	119658274	4	283	-2164985324	-0,331834942	0,1964382	0,528273142	hypo	ENSMUST00000154997[chr5;119646133;+]	11858	ENSMUSG00000085345	Gm16064	predicted gene 16064 [Source:MGI Symbol;Acc:MGI:3801956]	ENSMUST00000079719[chr5;119670668;119670668;+]	ENSMUST00000154997[chr5;119646133;119646133;+]
15765	chr4	85487785	85487880	3	96	2163972361	0,315723499	0,667901294	0,352177795	hyper	ENSMUST00000147066[chr4;85514326;+]	26445	ENSMUSG00000087349	Gm12680	predicted gene 12680 [Source:MGI Symbol;Acc:MGI:3650846]	ENSMUST00000147066[chr4;85514326;85514326;+]	ENSMUST00000133109[chr4;85376340;85376340;+]
36185	chr2	74695039	74695354	6	316	-2160141518	-0,26555666	0,398026635	0,663583295	hypo	ENSMUST00000126966[chr2;74695519;+]	164	ENSMUSG00000086077	Gm14396	predicted gene 14396 [Source:MGI Symbol;Acc:MGI:3649369]	ENSMUST00000126966[chr2;74695519;74695519;+]	ENSMUST00000061745[chr2;74691089;74691089;+]
5862	chr13	47648476	47649040	5	565	2149472364	0,258438078	0,607063591	0,348625513	hyper	ENSMUST00000061899[chr13;48018608;-]	369567	ENSMUSG00000047324	4931429P17Rik	RIKEN cDNA 4931429P17 gene [Source:MGI Symbol;Acc:MGI:1918221]	ENSMUST00000135278[chr13;47106201;47106201;-]	ENSMUST00000061899[chr13;48018608;48018608;-]
11606	chr19	43582205	43582608	7	404	2139479831	0,254286889	0,811260913	0,556974025	hyper	ENSMUST00000172872[chr19;43610625;-]	28016	ENSMUSG00000092250	Gm20467	predicted gene 20467 [Source:MGI Symbol;Acc:MGI:5141932]	ENSMUST00000057178[chr19;43612324;43612324;+]	ENSMUST00000172872[chr19;43610625;43610625;-]
28431	chr12	39437357	39437499	3	143	-2137898622	-0,26885121	0,437565399	0,706416608	hypo	ENSMUST00000104512[chr12;39461529;+]	24029	ENSMUSG00000077700	Gm24069	predicted gene, 24069 [Source:MGI Symbol;Acc:MGI:5453846]	ENSMUST00000104512[chr12;39461529;39461529;+]	ENSMUST00000138572[chr12;40014484;40014484;-]
46764	chr9	121643797	121643942	3	146	-2127533547	-0,253612911	0,43881664	0,69242955	hypo	ENSMUST00000139189[chr9;121643050;+]	746	ENSMUSG00000032528	Vipr1	vasoactive intestinal peptide receptor 1 [Source:MGI Symbol;Acc:MGI:109272]	ENSMUST00000120918[chr9;121642096;121642096;-]	ENSMUST00000139189[chr9;121643050;121643050;+]
27856	chr11	109013858	109014180	3	323	-2110330124	-0,264095805	0,446400165	0,71049597	hypo	ENSMUST00000119655[chr11;109007650;+]	6207	ENSMUSG00000081392	Gm11668	predicted gene 11668 [Source:MGI Symbol;Acc:MGI:3650166]	ENSMUST00000143435[chr11;108942015;108942015;-]	ENSMUST00000119655[chr11;109007650;109007650;+]
34726	chr18	67295631	67295782	3	152	-2080657462	-0,25136725	0,541609858	0,792977108	hypo	ENSMUST00000025403[chr18;67289252;+]	6378	ENSMUSG00000024525	Impa2	inositol (myo)-1(or 4)-monophosphatase 2 [Source:MGI Symbol;Acc:MGI:2149728]	ENSMUST00000025404[chr18;67343563;67343563;+]	ENSMUST00000025403[chr18;67289252;67289252;+]
19926	chr7	30562087	30562209	3	123	2069061996	0,268524022	0,664538733	0,396014711	hyper	ENSMUST00000043898[chr7;30563184;-]	974	ENSMUSG00000036835	Psenen	presenilin enhancer 2 homolog (C. elegans) [Source:MGI Symbol;Acc:MGI:1913590]	ENSMUST00000166960[chr7;30563300;30563300;+]	ENSMUST00000043898[chr7;30563184;30563184;-]
11650	chr19	45540702	45540818	4	117	2057935275	0,250634787	0,699245501	0,448610714	hyper	ENSMUST00000026239[chr19;45560531;-]	19712	ENSMUSG00000025218	Poll	polymerase (DNA directed), lambda [Source:MGI Symbol;Acc:MGI:1889000]	ENSMUST00000047057[chr19;45560614;45560614;+]	ENSMUST00000026239[chr19;45560531;45560531;-]
658	chr1	82319979	82320203	3	225	2010166689	0,257877548	0,785246982	0,527369433	hyper	ENSMUST00000027322[chr1;82316451;+]	3527	ENSMUSG00000026142	Rhbdd1	rhomboid domain containing 1 [Source:MGI Symbol;Acc:MGI:1924117]	ENSMUST00000140020[chr1;82339048;82339048;+]	ENSMUST00000027322[chr1;82316451;82316451;+]
2159	chr10	67395403	67395762	3	360	1999183351	0,257059742	0,84481024	0,587750499	hyper	ENSMUST00000077839[chr10;67285305;-]	110097	ENSMUSG00000075000	Nrbf2	nuclear receptor binding factor 2 [Source:MGI Symbol;Acc:MGI:1354950]	ENSMUST00000077839[chr10;67285305;67285305;-]	ENSMUST00000075686[chr10;67548955;67548955;-]
15792	chr4	87722011	87722145	3	135	1983339164	0,276022028	0,810630343	0,534608315	hyper	ENSMUST00000148059[chr4;87806294;-]	84148	ENSMUSG00000028496	Mllt3	myeloid/lymphoid or mixed-lineage leukemia (trithorax homolog, Drosophila); translocated to, 3 [Source:MGI Symbol;Acc:MGI:1917372]	ENSMUST00000130576[chr4;88033500;88033500;+]	ENSMUST00000148059[chr4;87806294;87806294;-]
17658	chr5	113889189	113889286	5	98	1968118485	0,308958666	0,70674254	0,397783874	hyper	ENSMUST00000163264[chr5;113882945;-]	6243	ENSMUSG00000004530	Coro1c	coronin, actin binding protein 1C [Source:MGI Symbol;Acc:MGI:1345964]	ENSMUST00000163264[chr5;113882945;113882945;-]	ENSMUST00000171630[chr5;113908645;113908645;-]
7730	chr15	27270624	27271076	4	453	1967518262	0,256143996	0,792211358	0,536067362	hyper	ENSMUST00000022875[chr15;27466676;+]	195599	ENSMUSG00000022265	Ank	progressive ankylosis [Source:MGI Symbol;Acc:MGI:3045421]	ENSMUST00000022875[chr15;27466676;27466676;+]	ENSMUST00000169678[chr15;27025385;27025385;+]
19206	chr6	98830678	98831142	3	465	1953817008	0,251012181	0,725258798	0,474246617	hyper	ENSMUST00000177410[chr6;98929785;-]	98642	ENSMUSG00000030067	Foxp1	forkhead box P1 [Source:MGI Symbol;Acc:MGI:1914004]	ENSMUST00000104625[chr6;98558831;98558831;-]	ENSMUST00000177410[chr6;98929785;98929785;-]
11382	chr19	24784357	24784474	3	118	1937886802	0,290168413	0,665420637	0,375252224	hyper	ENSMUST00000133692[chr19;24763078;-]	21278	ENSMUSG00000041731	Pgm5	phosphoglucomutase 5 [Source:MGI Symbol;Acc:MGI:1925668]	ENSMUST00000133692[chr19;24763078;24763078;-]	ENSMUST00000129127[chr19;24861652;24861652;-]
10117	chr17	78001891	78001926	3	36	1926712435	0,26896892	0,802482366	0,533513445	hyper	ENSMUST00000039375[chr17;78177947;-]	176020	ENSMUSG00000037064	Gm5229	predicted gene 5229 [Source:MGI Symbol;Acc:MGI:3646699]	ENSMUST00000112498[chr17;78200247;78200247;+]	ENSMUST00000039375[chr17;78177947;78177947;-]
35943	chr2	44316831	44317167	3	337	-1914081993	-0,254995196	0,569453674	0,82444887	hypo	ENSMUST00000157499[chr2;44428934;+]	111766	ENSMUSG00000088124	Gm22867	predicted gene, 22867 [Source:MGI Symbol;Acc:MGI:5452644]	ENSMUST00000157499[chr2;44428934;44428934;+]	ENSMUST00000128630[chr2;44065040;44065040;+]
21732	chr8	92195099	92195319	3	221	1914057491	0,267921912	0,635118976	0,367197064	hyper	ENSMUST00000178584[chr8;92339250;-]	143930	ENSMUSG00000095651	Gm21817	predicted gene, 21817 [Source:MGI Symbol;Acc:MGI:5433981]	ENSMUST00000034184[chr8;92357795;92357795;+]	ENSMUST00000178584[chr8;92339250;92339250;-]
37999	chr3	92281279	92281393	5	115	-1912800467	-0,337933521	0,389302221	0,727235742	hypo	ENSMUST00000090872[chr3;92288565;+]	7171	ENSMUSG00000074445	Sprr2a3	small proline-rich protein 2A3 [Source:MGI Symbol;Acc:MGI:3845028]	ENSMUST00000090872[chr3;92288565;92288565;+]	ENSMUST00000071805[chr3;92250646;92250646;+]
12683	chr2	105242878	105242948	3	71	1909884555	0,273960782	0,643307689	0,369346907	hyper	ENSMUST00000131060[chr2;105224341;+]	18536	ENSMUSG00000055312	Them7	thioesterase superfamily member 7 [Source:MGI Symbol;Acc:MGI:1921338]	ENSMUST00000172701[chr2;105126510;105126510;-]	ENSMUST00000131060[chr2;105224341;105224341;+]
23592	chrX	5866501	5866832	6	332	1908682398	0,251613534	0,706491438	0,454877904	hyper	ENSMUST00000121581[chrX;5871506;-]	4673	ENSMUSG00000083939	Gm14451	predicted gene 14451 [Source:MGI Symbol;Acc:MGI:3651432]	ENSMUST00000119984[chrX;5984771;5984771;+]	ENSMUST00000121581[chrX;5871506;5871506;-]
19245	chr6	101049638	101049885	3	248	1907535296	0,280061599	0,774458376	0,494396777	hyper	ENSMUST00000181770[chr6;101198568;+]	148682	ENSMUSG00000097834	Gm26911	predicted gene, 26911 [Source:MGI Symbol;Acc:MGI:5477405]	ENSMUST00000181770[chr6;101198568;101198568;+]	ENSMUST00000144505[chr6;101199200;101199200;-]
11406	chr19	25850775	25850991	3	217	1897513779	0,29571275	0,82698711	0,53127436	hyper	ENSMUST00000182565[chr19;25796807;-]	53967	ENSMUSG00000098105	Gm8825	predicted gene 8825 [Source:MGI Symbol;Acc:MGI:3647098]	ENSMUST00000182565[chr19;25796807;25796807;-]	ENSMUST00000053068[chr19;25672419;25672419;+]
37759	chr3	66975894	66976164	3	271	-1896914251	-0,528764186	0,203278224	0,73204241	hypo	ENSMUST00000162060[chr3;66978439;-]	2274	ENSMUSG00000027833	Shox2	short stature homeobox 2 [Source:MGI Symbol;Acc:MGI:1201673]	ENSMUST00000162036[chr3;66981389;66981389;+]	ENSMUST00000162060[chr3;66978439;66978439;-]
40354	chr5	33693157	33693424	3	268	-1885204554	-0,258921782	0,51892351	0,777845293	hypo	ENSMUST00000138240[chr5;33669568;+]	23588	ENSMUSG00000037313	Tacc3	transforming, acidic coiled-coil containing protein 3 [Source:MGI Symbol;Acc:MGI:1341163]	ENSMUST00000067150[chr5;33721723;33721723;+]	ENSMUST00000138240[chr5;33669568;33669568;+]
42929	chr6	140751741	140752201	3	461	-1876716003	-0,261063967	0,421540145	0,682604112	hypo	ENSMUST00000080373[chr6;140747216;-]	4524				ENSMUST00000080373[chr6;140747216;140747216;-]	ENSMUST00000111844[chr6;140729283;140729283;+]
2382	chr10	88355745	88356012	3	268	1864887859	0,307413226	0,492084912	0,184671686	hyper	ENSMUST00000156097[chr10;88356996;-]	983	ENSMUSG00000020057	Dram1	DNA-damage regulated autophagy modulator 1 [Source:MGI Symbol;Acc:MGI:1918962]	ENSMUST00000127615[chr10;88379131;88379131;+]	ENSMUST00000156097[chr10;88356996;88356996;-]
35096	chr19	11119378	11119886	4	509	-1864592323	-0,281619449	0,594554487	0,876173936	hypo	ENSMUST00000025635[chr19;11130878;-]	10991	ENSMUSG00000024729	1700017D01Rik	RIKEN cDNA 1700017D01 gene [Source:MGI Symbol;Acc:MGI:1916619]	ENSMUST00000025636[chr19;11081103;11081103;-]	ENSMUST00000025635[chr19;11130878;11130878;-]
16995	chr5	41753758	41754084	5	327	1857349522	0,295809727	0,577993119	0,282183392	hyper	ENSMUST00000060820[chr5;41764496;-]	10411	ENSMUSG00000049691	Nkx3-2	NK3 homeobox 2 [Source:MGI Symbol;Acc:MGI:108015]	ENSMUST00000031011[chr5;41708155;41708155;-]	ENSMUST00000060820[chr5;41764496;41764496;-]
35084	chr19	9990439	9990679	4	241	-1849872372	-0,261943245	0,347561904	0,609505149	hypo	ENSMUST00000144273[chr19;9992915;-]	2235	ENSMUSG00000037418	Best1	bestrophin 1 [Source:MGI Symbol;Acc:MGI:1346332]	ENSMUST00000121418[chr19;10001668;10001668;+]	ENSMUST00000144273[chr19;9992915;9992915;-]
1814	chr10	22821670	22821950	5	281	184583774	0,314579291	0,661948214	0,347368923	hyper	ENSMUST00000049930[chr10;22820128;-]	1541	ENSMUSG00000045680	Tcf21	transcription factor 21 [Source:MGI Symbol;Acc:MGI:1202715]	ENSMUST00000049930[chr10;22820128;22820128;-]	ENSMUST00000159174[chr10;22649007;22649007;+]
38950	chr4	43630821	43630959	4	139	-1845761542	-0,252425958	0,319427754	0,571853712	hypo	ENSMUST00000174934[chr4;43631424;+]	464	ENSMUSG00000092675	Gm25262	predicted gene, 25262 [Source:MGI Symbol;Acc:MGI:5455039]	ENSMUST00000174934[chr4;43631424;43631424;+]	ENSMUST00000137535[chr4;43641533;43641533;-]
20230	chr7	72901889	72902133	3	245	1841895149	0,279052366	0,809071735	0,530019369	hyper	ENSMUST00000182995[chr7;72990153;-]	88019	ENSMUSG00000098035	Gm5335	predicted gene 5335 [Source:MGI Symbol;Acc:MGI:3647920]	ENSMUST00000183257[chr7;72713621;72713621;-]	ENSMUST00000182995[chr7;72990153;72990153;-]
5063	chr12	93157276	93157587	3	312	1817322962	0,291744292	0,722902641	0,431158349	hyper	ENSMUST00000083369[chr12;93746501;+]	588913	ENSMUSG00000065303	Gm23249	predicted gene, 23249 [Source:MGI Symbol;Acc:MGI:5453026]	ENSMUST00000083369[chr12;93746501;93746501;+]	ENSMUST00000180321[chr12;93929102;93929102;-]
4589	chr12	37114888	37115116	5	229	1816970973	0,34129244	0,58934998	0,24805754	hyper	ENSMUST00000041183[chr12;37108539;+]	6348	ENSMUSG00000036144	Meox2	mesenchyme homeobox 2 [Source:MGI Symbol;Acc:MGI:103219]	ENSMUST00000049874[chr12;37241640;37241640;+]	ENSMUST00000041183[chr12;37108539;37108539;+]
2925	chr10	125879337	125879423	3	87	1810303008	0,280725769	0,802227338	0,521501569	hyper	ENSMUST00000074807[chr10;125966218;+]	86794	ENSMUSG00000020105	Lrig3	leucine-rich repeats and immunoglobulin-like domains 3 [Source:MGI Symbol;Acc:MGI:2443955]	ENSMUST00000074807[chr10;125966218;125966218;+]	ENSMUST00000184232[chr10;126710391;126710391;-]
13597	chr3	3378865	3379249	3	385	1741622156	0,289138694	0,579918731	0,290780037	hyper	ENSMUST00000017832[chr3;3508029;+]	128779	ENSMUSG00000017688	Hnf4g	hepatocyte nuclear factor 4, gamma [Source:MGI Symbol;Acc:MGI:1353604]	ENSMUST00000017832[chr3;3508029;3508029;+]	ENSMUST00000175001[chr3;4305293;4305293;-]
18780	chr6	52166955	52167320	5	366	1735247001	0,301035571	0,645305335	0,344269764	hyper	ENSMUST00000114435[chr6;52168509;+]	1188	ENSMUSG00000056445	Hoxaas2	Hoxa cluster antisense RNA 2 [Source:MGI Symbol;Acc:MGI:1913890]	ENSMUST00000114435[chr6;52168509;52168509;+]	ENSMUST00000155922[chr6;52165673;52165673;+]
3241	chr11	36798496	36798770	3	275	1721602534	0,251849109	0,575323615	0,323474506	hyper	ENSMUST00000083239[chr11;36722881;+]	75614	ENSMUSG00000065173	Gm22127	predicted gene, 22127 [Source:MGI Symbol;Acc:MGI:5451904]	ENSMUST00000149787[chr11;36677745;36677745;-]	ENSMUST00000083239[chr11;36722881;36722881;+]
12412	chr2	74217393	74217486	3	94	1707063664	0,269676801	0,731304285	0,461627484	hyper	ENSMUST00000132332[chr2;74135756;+]	81636	ENSMUSG00000084791	Gm13667	predicted gene 13667 [Source:MGI Symbol;Acc:MGI:3650879]	ENSMUST00000151443[chr2;74102342;74102342;-]	ENSMUST00000132332[chr2;74135756;74135756;+]
18718	chr6	47671816	47671960	5	145	1706871094	0,272308434	0,594749765	0,322441331	hyper	ENSMUST00000157272[chr6;47637142;+]	34673	ENSMUSG00000087897	Gm25283	predicted gene, 25283 [Source:MGI Symbol;Acc:MGI:5455060]	ENSMUST00000133043[chr6;47595341;47595341;-]	ENSMUST00000157272[chr6;47637142;47637142;+]
24602	chr1	120617233	120617565	5	333	-1692763788	-0,332903859	0,215615473	0,548519333	hypo	ENSMUST00000079721[chr1;120602417;+]	14815	ENSMUSG00000058665	En1	engrailed 1 [Source:MGI Symbol;Acc:MGI:95389]	ENSMUST00000027639[chr1;120505084;120505084;-]	ENSMUST00000079721[chr1;120602417;120602417;+]
21448	chr8	58290522	58290887	3	366	1659807078	0,262646737	0,601898795	0,339252058	hyper	ENSMUST00000180798[chr8;58171434;+]	119087	ENSMUSG00000097695	Gm26905	predicted gene, 26905 [Source:MGI Symbol;Acc:MGI:5477399]	ENSMUST00000161344[chr8;58523293;58523293;+]	ENSMUST00000180798[chr8;58171434;58171434;+]
10889	chr18	68621245	68621344	3	100	1653580999	0,27673668	0,708782161	0,432045481	hyper	ENSMUST00000183541[chr18;68739399;+]	118054	ENSMUSG00000099300	Mir6356	microRNA 6356 [Source:MGI Symbol;Acc:MGI:5530843]	ENSMUST00000183541[chr18;68739399;68739399;+]	ENSMUST00000172148[chr18;68337602;68337602;+]
26895	chr11	18748481	18748563	3	83	-1642571205	-0,274835953	0,629352423	0,904188376	hypo	ENSMUST00000083450[chr11;18738694;+]	9786	ENSMUSG00000065384	Gm23093	predicted gene, 23093 [Source:MGI Symbol;Acc:MGI:5452870]	ENSMUST00000145182[chr11;18710222;18710222;-]	ENSMUST00000083450[chr11;18738694;18738694;+]
2847	chr10	121246118	121246297	3	180	1638412219	0,260316386	0,837741666	0,57742528	hyper	ENSMUST00000064107[chr10;121311189;-]	64891	ENSMUSG00000052302	Tbc1d30	TBC1 domain family, member 30 [Source:MGI Symbol;Acc:MGI:1921944]	ENSMUST00000040344[chr10;121365089;121365089;+]	ENSMUST00000064107[chr10;121311189;121311189;-]
26918	chr11	19026273	19026334	5	62	-1615213854	-0,256341043	0,234000617	0,490341661	hypo	ENSMUST00000185131[chr11;19018969;-]	7303	ENSMUSG00000020160	Meis1	Meis homeobox 1 [Source:MGI Symbol;Acc:MGI:104717]	ENSMUST00000185131[chr11;19018969;19018969;-]	ENSMUST00000152073[chr11;19013816;19013816;+]
26914	chr11	19013439	19013535	5	97	-1589610732	-0,338891199	0,049549911	0,38844111	hypo	ENSMUST00000152073[chr11;19013816;+]	280	ENSMUSG00000087507	Gm16141	predicted gene 16141 [Source:MGI Symbol;Acc:MGI:3802122]	ENSMUST00000152073[chr11;19013816;19013816;+]	ENSMUST00000177357[chr11;19016289;19016289;-]
7418	chr14	115412884	115413057	3	174	1578857504	0,257085142	0,691165795	0,434080653	hyper	ENSMUST00000176582[chr14;115409552;-]	3331	ENSMUSG00000093551	4930505G20Rik	RIKEN cDNA 4930505G20 gene [Source:MGI Symbol;Acc:MGI:1922338]	ENSMUST00000176582[chr14;115409552;115409552;-]	ENSMUST00000176139[chr14;115556522;115556522;-]
4586	chr12	37112638	37113057	5	420	1543875335	0,307553909	0,3981187	0,090564791	hyper	ENSMUST00000041183[chr12;37108539;+]	4098	ENSMUSG00000036144	Meox2	mesenchyme homeobox 2 [Source:MGI Symbol;Acc:MGI:103219]	ENSMUST00000049874[chr12;37241640;37241640;+]	ENSMUST00000041183[chr12;37108539;37108539;+]
3056	chr11	18015734	18015931	3	198	1533350725	0,262384926	0,751629553	0,489244627	hyper	ENSMUST00000122453[chr11;17974790;-]	40943	ENSMUSG00000084413	Gm12017	predicted gene 12017 [Source:MGI Symbol;Acc:MGI:3651377]	ENSMUST00000122453[chr11;17974790;17974790;-]	ENSMUST00000148496[chr11;17954003;17954003;+]
7731	chr15	27271737	27271941	3	205	1465793332	0,253358488	0,784427554	0,531069067	hyper	ENSMUST00000022875[chr15;27466676;+]	194734	ENSMUSG00000022265	Ank	progressive ankylosis [Source:MGI Symbol;Acc:MGI:3045421]	ENSMUST00000022875[chr15;27466676;27466676;+]	ENSMUST00000169678[chr15;27025385;27025385;+]
1815	chr10	22840809	22841317	4	509	1385622245	0,287564008	0,82408723	0,536523222	hyper	ENSMUST00000049930[chr10;22820128;-]	20680	ENSMUSG00000045680	Tcf21	transcription factor 21 [Source:MGI Symbol;Acc:MGI:1202715]	ENSMUST00000049930[chr10;22820128;22820128;-]	ENSMUST00000159174[chr10;22649007;22649007;+]
36488	chr2	116059229	116059492	4	264	-1359415896	-0,266454128	0,485897864	0,752351993	hypo	ENSMUST00000138526[chr2;116058842;-]	386	ENSMUSG00000027210	Meis2	Meis homeobox 2 [Source:MGI Symbol;Acc:MGI:108564]	ENSMUST00000138526[chr2;116058842;116058842;-]	ENSMUST00000140461[chr2;116062360;116062360;-]
24595	chr1	120591964	120592447	4	484	-1356480195	-0,301792409	0,227731425	0,529523834	hypo	ENSMUST00000079721[chr1;120602417;+]	9969	ENSMUSG00000058665	En1	engrailed 1 [Source:MGI Symbol;Acc:MGI:95389]	ENSMUST00000079721[chr1;120602417;120602417;+]	ENSMUST00000037286[chr1;120340581;120340581;+]
17648	chr5	113554932	113555049	3	118	1329660272	0,252581298	0,563574745	0,310993447	hyper	ENSMUST00000180565[chr5;113549984;+]	4947	ENSMUSG00000063430	Wscd2	WSC domain containing 2 [Source:MGI Symbol;Acc:MGI:2445030]	ENSMUST00000181294[chr5;113570918;113570918;+]	ENSMUST00000180565[chr5;113549984;113549984;+]
26906	chr11	18879828	18880204	3	377	-1282674501	-0,280176644	0,614860816	0,89503746	hypo	ENSMUST00000133948[chr11;18874309;-]	5518	ENSMUSG00000085743	8430419K02Rik	RIKEN cDNA 8430419K02 gene [Source:MGI Symbol;Acc:MGI:1921768]	ENSMUST00000133948[chr11;18874309;18874309;-]	ENSMUST00000118661[chr11;19012002;19012002;-]
27710	chr11	101261802	101262011	3	210	-1247265089	-0,292148695	0,257242307	0,549391003	hypo	ENSMUST00000147741[chr11;101260654;+]	1147	ENSMUSG00000035112	Wnk4	WNK lysine deficient protein kinase 4 [Source:MGI Symbol;Acc:MGI:1917097]	ENSMUST00000170056[chr11;101265307;101265307;+]	ENSMUST00000147741[chr11;101260654;101260654;+]
30004	chr13	72632367	72632620	3	254	-1181089248	-0,276130237	0,205521786	0,481652023	hypo	ENSMUST00000172353[chr13;72632596;+]	0	ENSMUSG00000001504	Irx2	Iroquois related homeobox 2 (Drosophila) [Source:MGI Symbol;Acc:MGI:1197526]	ENSMUST00000177421[chr13;72627013;72627013;-]	ENSMUST00000163393[chr13;72632084;72632084;+]
36487	chr2	116058708	116058799	4	92	-1176249723	-0,250670627	0,500068526	0,750739153	hypo	ENSMUST00000138526[chr2;116058842;-]	42	ENSMUSG00000027210	Meis2	Meis homeobox 2 [Source:MGI Symbol;Acc:MGI:108564]	ENSMUST00000152412[chr2;116067224;116067224;+]	ENSMUST00000138526[chr2;116058842;116058842;-]
17659	chr5	113889792	113889798	3	7	1151590783	0,308449446	0,591995881	0,283546434	hyper	ENSMUST00000163264[chr5;113882945;-]	6846	ENSMUSG00000004530	Coro1c	coronin, actin binding protein 1C [Source:MGI Symbol;Acc:MGI:1345964]	ENSMUST00000163264[chr5;113882945;113882945;-]	ENSMUST00000171630[chr5;113908645;113908645;-]
12676	chr2	105134139	105134181	3	43	114917047	0,280417613	0,410903774	0,130486161	hyper	ENSMUST00000111098[chr2;105130882;+]	3256	ENSMUSG00000016458	Wt1	Wilms tumor 1 homolog [Source:MGI Symbol;Acc:MGI:98968]	ENSMUST00000172701[chr2;105126510;105126510;-]	ENSMUST00000111098[chr2;105130882;105130882;+]
17556	chr5	106925147	106925465	3	319	1100342829	0,26590081	0,550464857	0,284564047	hyper	ENSMUST00000112690[chr5;106925890;-]	424	ENSMUSG00000043410	Hfm1	HFM1, ATP-dependent DNA helicase homolog (S. cerevisiae) [Source:MGI Symbol;Acc:MGI:3036246]	ENSMUST00000148495[chr5;106895327;106895327;-]	ENSMUST00000112690[chr5;106925890;106925890;-]
26916	chr11	19022505	19022646	3	142	-1057379391	-0,325074165	0,637450593	0,962524758	hypo	ENSMUST00000185131[chr11;19018969;-]	3535	ENSMUSG00000020160	Meis1	Meis homeobox 1 [Source:MGI Symbol;Acc:MGI:104717]	ENSMUST00000185131[chr11;19018969;19018969;-]	ENSMUST00000152073[chr11;19013816;19013816;+]
24599	chr1	120612700	120612953	3	254	-9813412065	-0,430657994	0,224578268	0,655236262	hypo	ENSMUST00000079721[chr1;120602417;+]	10282	ENSMUSG00000058665	En1	engrailed 1 [Source:MGI Symbol;Acc:MGI:95389]	ENSMUST00000027639[chr1;120505084;120505084;-]	ENSMUST00000079721[chr1;120602417;120602417;+]
3431	chr11	57834680	57834730	3	51	8986706497	0,256434564	0,719690166	0,463255602	hyper	ENSMUST00000160392[chr11;57832818;-]	1861	ENSMUSG00000037335	Hand1	heart and neural crest derivatives expressed transcript 1 [Source:MGI Symbol;Acc:MGI:103577]	ENSMUST00000160392[chr11;57832818;57832818;-]	ENSMUST00000020826[chr11;57801636;57801636;+]
23684	chrX	94725472	94725487	3	16	861639165	0,290657502	0,366343676	0,075686174	hyper	ENSMUST00000101388[chrX;94724568;+]	903	ENSMUSG00000073062	Zxdb	zinc finger, X-linked, duplicated B [Source:MGI Symbol;Acc:MGI:3694898]	ENSMUST00000119588[chrX;94673120;94673120;-]	ENSMUST00000101388[chrX;94724568;94724568;+]

## Sheet: Figures 4b, 4c
	CpG_seqname	CpG_start	CpG_end	DMR_identifier	DMR_comp_origin	DMR_num_CpGs	2_pLN_GF	3a_pLN_GF	5_mLN_GF	6_mLN_GF	7_pLN_SPF	8_pLN_SPF	9_pLN_SPF	10_mLN_SPF	11_mLN_SPF	12_mLN_SPF
1	chr2	157559186	157559186	chr2_157559186_157559825	mLN_SPF_vs_mLN_GF	16	0.444444	0.571429	0.666667	0.5	0.666667	0.857143	0.583333	0.9	0.75	0.666667
2	chr2	157559235	157559235	chr2_157559186_157559825	mLN_SPF_vs_mLN_GF	16	0.8	0.857143	1	0.75	1	0.888889	1	1	0.875	0.833333
3	chr2	157559263	157559263	chr2_157559186_157559825	mLN_SPF_vs_mLN_GF	16	0.571429	0.4	1	0.583333	0.4	0.555556	0.727273	1	0.833333	1
4	chr2	157559320	157559320	chr2_157559186_157559825	mLN_SPF_vs_mLN_GF	16	0.625	0.75	0.8	0.571429	0.857143	0.714286	0.8	0.6	0.8	0.75
5	chr2	157559362	157559362	chr2_157559186_157559825	mLN_SPF_vs_mLN_GF	16	0.833333	0.5	0.714286	0.875	1	1	0.785714	1	1	1
6	chr2	157559440	157559440	chr2_157559186_157559825	mLN_SPF_vs_mLN_GF	16	0.571429	0.142857	0.4	0.333333	0.428571	0.375	0.333333	0.75	1	0.428571
7	chr2	157559451	157559451	chr2_157559186_157559825	mLN_SPF_vs_mLN_GF	16	0.4	0.125	0.2	0.3	0.375	0.166667	0.272727	0.571429	0.75	0.333333
8	chr2	157559484	157559484	chr2_157559186_157559825	mLN_SPF_vs_mLN_GF	16	0.6	0.222222	0	0.363636	0.444444	0.285714	0.307692	0.5	1	0.5
9	chr2	157559508	157559508	chr2_157559186_157559825	mLN_SPF_vs_mLN_GF	16	0.6	0.333333	0.333333	0.444444	0.333333	0.285714	0.384615	0.8	1	0.5
10	chr2	157559558	157559558	chr2_157559186_157559825	mLN_SPF_vs_mLN_GF	16	0.6	0	0	0.181818	0.222222	0.222222	0.25	0.5	0.8	0
11	chr2	157559574	157559574	chr2_157559186_157559825	mLN_SPF_vs_mLN_GF	16	0.5	0.333333	0	0.166667	0.125	0.142857	0.125	0.5	1	0.5
12	chr2	157559584	157559584	chr2_157559186_157559825	mLN_SPF_vs_mLN_GF	16	0.333333	0.166667	0	0.166667	0.142857	0.142857	0.25	0.5	1	0.75
13	chr2	157559590	157559590	chr2_157559186_157559825	mLN_SPF_vs_mLN_GF	16	0.333333	0.166667	0	0.166667	0.142857	0.25	0.25	0.5	1	0.75
14	chr2	157559602	157559602	chr2_157559186_157559825	mLN_SPF_vs_mLN_GF	16	0.333333	0.333333	0.25	0.0769231	0.285714	0.222222	0.125	1	1	0.75
15	chr2	157559609	157559609	chr2_157559186_157559825	mLN_SPF_vs_mLN_GF	16	0.333333	0.285714	0.5	0	0.333333	0.222222	0.142857	0.8	1	0.666667
16	chr2	157559618	157559618	chr2_157559186_157559825	mLN_SPF_vs_mLN_GF	16	0.333333	0.25	0.666667	0	0.4	0.125	0.166667	0.8	1	0.666667
17	chr2	157559683	157559683	chr2_157559186_157559825	mLN_SPF_vs_mLN_GF	16	0.2	0.538462	0.666667	0.181818	0.625	0.333333	0.4	0.5	0.75	0.857143
18	chr2	157559745	157559745	chr2_157559186_157559825	mLN_SPF_vs_mLN_GF	16	0.5	0.583333	0.5	0.2	0.6	0.714286	0.375	0.333333	0.777778	0.875
19	chr2	157559757	157559757	chr2_157559186_157559825	mLN_SPF_vs_mLN_GF	16	0.5	0.416667	0.5	0.125	0.5	0.444444	0.375	0.25	0.777778	0.6
20	chr2	157559778	157559778	chr2_157559186_157559825	mLN_SPF_vs_mLN_GF	16	0.6	0.545455	0.4	0.333333	0.555556	0.5	0.375	0.285714	0.625	0.428571
21	chr2	157559780	157559780	chr2_157559186_157559825	mLN_SPF_vs_mLN_GF	16	0.6	0.545455	0.333333	0.375	0.714286	0.5	0.375	0.285714	0.666667	0.714286
22	chr2	157559792	157559792	chr2_157559186_157559825	mLN_SPF_vs_mLN_GF	16	0.6	0.545455	0.5	0.428571	0.5	0.625	0.333333	0.428571	0.555556	0.714286
23	chr2	157559794	157559794	chr2_157559186_157559825	mLN_SPF_vs_mLN_GF	16	0.6	0.636364	0.333333	0.428571	0.6	0.428571	0.3	0.428571	0.444444	0.714286
24	chr2	157559825	157559825	chr2_157559186_157559825	mLN_SPF_vs_mLN_GF	16	0.4	0.428571	0.428571	0.8	0.333333	0.428571	0.285714	0.428571	0.428571	0.555556
25	chr2	105132426	105132426	chr2_105132426_105132672	mLN_SPF_vs_mLN_GF	16	0.285714	0	0.5	0.363636	0.25	0	0.25	0.333333	0.25	0.25
26	chr2	105132433	105132433	chr2_105132426_105132672	mLN_SPF_vs_mLN_GF	16	0.125	0	0.5	0.3	0.25	0.25	0	0.333333	0.25	0
27	chr2	105132470	105132470	chr2_105132426_105132672	mLN_SPF_vs_mLN_GF	16	0.4	0.2	0.555556	0.333333	0.375	0	0	0.4	0.333333	0
28	chr2	105132472	105132472	chr2_105132426_105132672	mLN_SPF_vs_mLN_GF	16	0.6	0.4	0.6	0.5	0.375	0	0.2	0.4	0.2	0
29	chr2	105132503	105132503	chr2_105132426_105132672	mLN_SPF_vs_mLN_GF	16	0.4	0.2	0.333333	0.4	0.3	0.142857	0.333333	0.285714	0.2	0
30	chr2	105132536	105132536	chr2_105132426_105132672	mLN_SPF_vs_mLN_GF	16	0.5	0.25	0.25	0.285714	0.285714	0	0.142857	0.25	0.285714	0
31	chr2	105132541	105132541	chr2_105132426_105132672	mLN_SPF_vs_mLN_GF	16	0.5	0	0.333333	0.428571	0.357143	0.125	0.142857	0.25	0.285714	0
32	chr2	105132549	105132549	chr2_105132426_105132672	mLN_SPF_vs_mLN_GF	16	0.5	0.333333	0.444444	0.285714	0.357143	0	0.142857	0	0.25	0
33	chr2	105132551	105132551	chr2_105132426_105132672	mLN_SPF_vs_mLN_GF	16	0.333333	0	0.375	0.714286	0.357143	0	0.142857	0	0.25	0
34	chr2	105132560	105132560	chr2_105132426_105132672	mLN_SPF_vs_mLN_GF	16	1	0.333333	0.25	0.333333	0.428571	0	0.125	0	0.25	0
35	chr2	105132578	105132578	chr2_105132426_105132672	mLN_SPF_vs_mLN_GF	16	1	0.333333	0.25	0.5	0.25	0.111111	0.142857	0.428571	0.222222	0
36	chr2	105132594	105132594	chr2_105132426_105132672	mLN_SPF_vs_mLN_GF	16	1	0	0.5	0.8	0.285714	0.222222	0.5	0.285714	0.142857	0
37	chr2	105132601	105132601	chr2_105132426_105132672	mLN_SPF_vs_mLN_GF	16	1	0	0.222222	0.8	0.333333	0.3	0.333333	0.285714	0.166667	0
38	chr2	105132605	105132605	chr2_105132426_105132672	mLN_SPF_vs_mLN_GF	16	0.5	0	0.333333	0.666667	0.357143	0.1	0.25	0.142857	0.166667	0
39	chr2	105132608	105132608	chr2_105132426_105132672	mLN_SPF_vs_mLN_GF	16	0.5	0	0.555556	0.666667	0.285714	0.2	0.25	0.25	0.142857	0
40	chr2	105132672	105132672	chr2_105132426_105132672	mLN_SPF_vs_mLN_GF	16	0.333333	0.666667	0.888889	0.714286	0.125	0.125	0.142857	0.4	0	0.2
41	chr9	78427675	78427675	chr9_78427675_78427978	mLN_SPF_vs_mLN_GF	7	0.125	0.166667	0.166667	0	0	0.5	0.0909091	0.5	0.6	0.4
42	chr9	78427717	78427717	chr9_78427675_78427978	mLN_SPF_vs_mLN_GF	7	0.2	0.25	0.333333	0	0	0.5	0.0833333	0.666667	0.5	0.2
43	chr9	78427725	78427725	chr9_78427675_78427978	mLN_SPF_vs_mLN_GF	7	0.4	0.25	0.285714	0.1	0.142857	0.5	0.181818	0.666667	0.571429	0.4
44	chr9	78427733	78427733	chr9_78427675_78427978	mLN_SPF_vs_mLN_GF	7	0.2	0.125	0.285714	0.1	0.333333	0.5	0.181818	0.666667	0.166667	0.4
45	chr9	78427746	78427746	chr9_78427675_78427978	mLN_SPF_vs_mLN_GF	7	0.2	0.125	0.166667	0.111111	0.166667	0.5	0.222222	0.666667	0.166667	0.5
46	chr9	78427757	78427757	chr9_78427675_78427978	mLN_SPF_vs_mLN_GF	7	0	0.2	0.333333	0.125	0.2	0	0.4	0.5	0.5	0.5
47	chr9	78427764	78427764	chr9_78427675_78427978	mLN_SPF_vs_mLN_GF	7	0.25	0.166667	0.166667	0.222222	0	0	0.3	0.5	0.666667	0.666667
48	chr9	78427848	78427848	chr9_78427675_78427978	mLN_SPF_vs_mLN_GF	7	0.25	0.25	0.25	0.285714	0.333333	0	0.2	0.25	0.333333	0.5
49	chr9	78427862	78427862	chr9_78427675_78427978	mLN_SPF_vs_mLN_GF	7	0.25	0.666667	0.2	0.5	0	0	0.166667	0.2	0.8	0.5
50	chr9	78427888	78427888	chr9_78427675_78427978	mLN_SPF_vs_mLN_GF	7	0.6	0.75	0.4	0.285714	0	0.333333	0.285714	0.5	1	0.5
51	chr9	78427924	78427924	chr9_78427675_78427978	mLN_SPF_vs_mLN_GF	7	0.875	1	1	0.8	1	0.875	1	0.8	0.666667	0.8
52	chr9	78427941	78427941	chr9_78427675_78427978	mLN_SPF_vs_mLN_GF	7	0.75	0.833333	0.666667	0.545455	0.6	0.666667	1	0.428571	0.666667	0.5
53	chr9	78427978	78427978	chr9_78427675_78427978	mLN_SPF_vs_mLN_GF	7	0.625	0.75	0.571429	0.571429	0.571429	0.75	0.5	0.555556	0.4	0.75
54	chrX	94725438	94725438	chrX_94725438_94725517	mLN_SPF_vs_mLN_GF	19	0.333333	0.2	0.125	0	0	0.285714	0	0.3	0	0.4
55	chrX	94725444	94725444	chrX_94725438_94725517	mLN_SPF_vs_mLN_GF	19	0	0	0	0	0	0.142857	0	0.0909091	0.166667	0.4
56	chrX	94725451	94725451	chrX_94725438_94725517	mLN_SPF_vs_mLN_GF	19	0	0.2	0.222222	0	0	0.142857	0	0.166667	0	0.2
57	chrX	94725456	94725456	chrX_94725438_94725517	mLN_SPF_vs_mLN_GF	19	0.2	0.166667	0.222222	0	0	0.142857	0	0.0833333	0.25	0.4
58	chrX	94725463	94725463	chrX_94725438_94725517	mLN_SPF_vs_mLN_GF	19	0.2	0	0.222222	0	0	0	0	0.222222	0.375	0.4
59	chrX	94725466	94725466	chrX_94725438_94725517	mLN_SPF_vs_mLN_GF	19	0.2	0.166667	0.222222	0	0	0.142857	0	0.125	0.375	0.4
60	chrX	94725469	94725469	chrX_94725438_94725517	mLN_SPF_vs_mLN_GF	19	0.2	0.166667	0.111111	0	0	0.166667	0	0.222222	0.25	0.4
61	chrX	94725472	94725472	chrX_94725438_94725517	mLN_SPF_vs_mLN_GF	19	0.4	0.166667	0.222222	0	0	0.166667	0	0.125	0.375	0.4
62	chrX	94725480	94725480	chrX_94725438_94725517	mLN_SPF_vs_mLN_GF	19	0.2	0.166667	0.125	0	0	0.2	0	0	0.375	0.5
63	chrX	94725484	94725484	chrX_94725438_94725517	mLN_SPF_vs_mLN_GF	19	0.2	0	0.166667	0	0	0.166667	0	0.111111	0.125	0.25
64	chrX	94725487	94725487	chrX_94725438_94725517	mLN_SPF_vs_mLN_GF	19	0.2	0.2	0	0	0	0.166667	0	0.111111	0.285714	0.25
65	chrX	94725493	94725493	chrX_94725438_94725517	mLN_SPF_vs_mLN_GF	19	0.25	0	0	0	0	0.166667	0	0	0.142857	0.333333
66	chrX	94725496	94725496	chrX_94725438_94725517	mLN_SPF_vs_mLN_GF	19	0	0	0	0	0	0.166667	0	0.111111	0.285714	0
67	chrX	94725499	94725499	chrX_94725438_94725517	mLN_SPF_vs_mLN_GF	19	0.25	0.2	0	0	0	0.166667	0	0.222222	0.285714	0.333333
68	chrX	94725502	94725502	chrX_94725438_94725517	mLN_SPF_vs_mLN_GF	19	0.25	0	0	0	0	0.166667	0	0.111111	0.428571	0.333333
69	chrX	94725505	94725505	chrX_94725438_94725517	mLN_SPF_vs_mLN_GF	19	0.25	0	0	0	0	0.166667	0	0.111111	0.428571	0
70	chrX	94725508	94725508	chrX_94725438_94725517	mLN_SPF_vs_mLN_GF	19	0	0	0	0	0	0	0	0	0.5	0
71	chrX	94725511	94725511	chrX_94725438_94725517	mLN_SPF_vs_mLN_GF	19	0.25	0	0	0	0	0.166667	0	0.111111	0.5	0
72	chrX	94725514	94725514	chrX_94725438_94725517	mLN_SPF_vs_mLN_GF	19	0	0	0	0.142857	0	0.166667	0	0.111111	0.5	0.5
73	chrX	94725517	94725517	chrX_94725438_94725517	mLN_SPF_vs_mLN_GF	19	0.25	0	0	0	0	0.2	0	0.222222	0.428571	0.5
74	chr11	12026129	12026129	chr11_12026129_12026932	mLN_SPF_vs_mLN_GF	8	0.25	0.666667	0.5	0	0.75	0.571429	0.25	0.5	0.5	0.666667
75	chr11	12026131	12026131	chr11_12026129_12026932	mLN_SPF_vs_mLN_GF	8	0.25	0.666667	0.333333	0	0.75	0.571429	0.25	0.5	0.5	0.666667
76	chr11	12026141	12026141	chr11_12026129_12026932	mLN_SPF_vs_mLN_GF	8	0.4	0.5	0.428571	0	0.75	0.5	0.5	0.545455	0.5	0.666667
77	chr11	12026152	12026152	chr11_12026129_12026932	mLN_SPF_vs_mLN_GF	8	0.444444	0.4	0.5	0	0.75	0.4	0.666667	0.545455	0.444444	0.666667
78	chr11	12026172	12026172	chr11_12026129_12026932	mLN_SPF_vs_mLN_GF	8	0.363636	0.25	0.571429	0	0.8	0.5	0.5	0.5	0.6	0.5
79	chr11	12026185	12026185	chr11_12026129_12026932	mLN_SPF_vs_mLN_GF	8	0.4	0.25	0.571429	0	0.6	0.5	0.5	0.5	0.555556	0.5
80	chr11	12026193	12026193	chr11_12026129_12026932	mLN_SPF_vs_mLN_GF	8	0.4	0.25	0.285714	0	0.5	0.4	0.5	0.571429	0.714286	0.333333
81	chr11	12026209	12026209	chr11_12026129_12026932	mLN_SPF_vs_mLN_GF	8	0.375	0.2	0.285714	0	0.25	0.4	0.333333	0.571429	0.666667	0.75
82	chr11	12026214	12026214	chr11_12026129_12026932	mLN_SPF_vs_mLN_GF	8	0.333333	0.2	0.428571	0	0.333333	0.5	0.333333	0.5	0.666667	0.75
83	chr11	12026223	12026223	chr11_12026129_12026932	mLN_SPF_vs_mLN_GF	8	0.375	0.25	0.428571	0	0.333333	0.5	0.333333	0.333333	0.8	0.6
84	chr11	12026228	12026228	chr11_12026129_12026932	mLN_SPF_vs_mLN_GF	8	0.333333	0	0.428571	0	0.333333	0.5	0.333333	0.333333	0.8	0.5
85	chr11	12026238	12026238	chr11_12026129_12026932	mLN_SPF_vs_mLN_GF	8	0	0	0.571429	0	0.4	0.666667	0.333333	0.333333	0.8	0.428571
86	chr11	12026246	12026246	chr11_12026129_12026932	mLN_SPF_vs_mLN_GF	8	0	0	0.571429	0	0.5	0.5	0.5	0.333333	0.8	0.428571
87	chr11	12026248	12026248	chr11_12026129_12026932	mLN_SPF_vs_mLN_GF	8	0	0	0.5	0	0.5	0.5	0.666667	0.2	0.75	0.428571
88	chr11	12026256	12026256	chr11_12026129_12026932	mLN_SPF_vs_mLN_GF	8	0	0.25	0.375	0	0.5	0.333333	0.666667	0.333333	0.6	0.428571
89	chr11	12026261	12026261	chr11_12026129_12026932	mLN_SPF_vs_mLN_GF	8	0	0.25	0.5	0	0.5	0.333333	0.666667	0.333333	0.5	0.428571
90	chr11	12026263	12026263	chr11_12026129_12026932	mLN_SPF_vs_mLN_GF	8	0	0.333333	0.4	0	0.428571	0.333333	0.5	0.333333	0.5	0.5
91	chr11	12026276	12026276	chr11_12026129_12026932	mLN_SPF_vs_mLN_GF	8	0	0.333333	0.666667	0	0.5	0	0.333333	0.4	0.5	0.5
92	chr11	12026281	12026281	chr11_12026129_12026932	mLN_SPF_vs_mLN_GF	8	0	0.333333	0.5	0	0.5	0	0.333333	0.4	0.5	0.4
93	chr11	12026283	12026283	chr11_12026129_12026932	mLN_SPF_vs_mLN_GF	8	0	0.333333	0.5	0	0.5	0.25	0.333333	0.4	0.5	0.4
94	chr11	12026301	12026301	chr11_12026129_12026932	mLN_SPF_vs_mLN_GF	8	0	0.5	0.5	0	0.6	0.333333	0.5	0.2	0.25	0.5
95	chr11	12026303	12026303	chr11_12026129_12026932	mLN_SPF_vs_mLN_GF	8	0	0.5	0	0	0.6	0.333333	0.5	0.25	0.333333	0.5
96	chr11	12026311	12026311	chr11_12026129_12026932	mLN_SPF_vs_mLN_GF	8	0	0.5	0	0	0.6	0.333333	0.333333	0.333333	0.25	0.333333
97	chr11	12026313	12026313	chr11_12026129_12026932	mLN_SPF_vs_mLN_GF	8	0.5	0.333333	0	0	0.6	0.333333	0.333333	0.333333	0	0.333333
98	chr11	12026329	12026329	chr11_12026129_12026932	mLN_SPF_vs_mLN_GF	8	0	0.333333	0	0	0.5	0.333333	0.333333	0.25	0	0.666667
99	chr11	12026331	12026331	chr11_12026129_12026932	mLN_SPF_vs_mLN_GF	8	0	0.333333	0	0	0.4	0.333333	0.333333	0.25	0	0.666667
100	chr11	12026344	12026344	chr11_12026129_12026932	mLN_SPF_vs_mLN_GF	8	0	0.333333	0	0	0.5	0.5	0.666667	0.2	0	0.75
101	chr11	12026349	12026349	chr11_12026129_12026932	mLN_SPF_vs_mLN_GF	8	0	0.333333	0	0	0.5	0.5	0.333333	0.2	0	0.75
102	chr11	12026351	12026351	chr11_12026129_12026932	mLN_SPF_vs_mLN_GF	8	0	0.5	0	0	0.5	0.5	0.25	0.2	0	0.75
103	chr11	12026354	12026354	chr11_12026129_12026932	mLN_SPF_vs_mLN_GF	8	0	0.5	0	0	0.5	0.5	0.25	0.2	0	0.75
104	chr11	12026359	12026359	chr11_12026129_12026932	mLN_SPF_vs_mLN_GF	8	0.5	0.5	0	0	0.5	0.5	0.5	0.2	0	0.666667
105	chr11	12026374	12026374	chr11_12026129_12026932	mLN_SPF_vs_mLN_GF	8	0.5	0.666667	0	0	0.5	0.5	0.5	0.2	0	0.6
106	chr11	12026379	12026379	chr11_12026129_12026932	mLN_SPF_vs_mLN_GF	8	0.5	0.666667	0	0	0.5	0.333333	0.25	0.2	0	0.75
107	chr11	12026381	12026381	chr11_12026129_12026932	mLN_SPF_vs_mLN_GF	8	0.5	0.666667	0	0	0.5	0.333333	0.25	0.2	0	0.75
108	chr11	12026384	12026384	chr11_12026129_12026932	mLN_SPF_vs_mLN_GF	8	0.5	0.666667	0	0	0.666667	0.333333	0.4	0.2	0	0.8
109	chr11	12026389	12026389	chr11_12026129_12026932	mLN_SPF_vs_mLN_GF	8	0.5	0.666667	0	0	0.666667	0.333333	0.333333	0.2	0	0.8
110	chr11	12026391	12026391	chr11_12026129_12026932	mLN_SPF_vs_mLN_GF	8	0.5	0.666667	0	0	0.666667	0.333333	0.285714	0.2	0	0.8
111	chr11	12026397	12026397	chr11_12026129_12026932	mLN_SPF_vs_mLN_GF	8	0.5	0.75	0	0	0.666667	0.333333	0.375	0	0	0.666667
112	chr11	12026399	12026399	chr11_12026129_12026932	mLN_SPF_vs_mLN_GF	8	0.5	0.75	0	0	0.5	0.333333	0.375	0	0.5	0.666667
113	chr11	12026405	12026405	chr11_12026129_12026932	mLN_SPF_vs_mLN_GF	8	0.5	0.5	0	0	0.5	0.333333	0.375	0	0.5	0.666667
114	chr11	12026410	12026410	chr11_12026129_12026932	mLN_SPF_vs_mLN_GF	8	0.5	0.666667	0	0	0.5	0.333333	0.428571	0	1	0.714286
115	chr11	12026412	12026412	chr11_12026129_12026932	mLN_SPF_vs_mLN_GF	8	0.5	0.5	0	0	0.5	0.333333	0.428571	0	1	0.625
116	chr11	12026418	12026418	chr11_12026129_12026932	mLN_SPF_vs_mLN_GF	8	0.5	0.5	0	0	1	0.333333	0.428571	0	1	0.625
117	chr11	12026420	12026420	chr11_12026129_12026932	mLN_SPF_vs_mLN_GF	8	0.5	0.5	0	0	1	0.333333	0.428571	0	1	0.625
118	chr11	12026426	12026426	chr11_12026129_12026932	mLN_SPF_vs_mLN_GF	8	0.5	0.4	0	0	1	0.333333	0.428571	0.142857	1	0.625
119	chr11	12026431	12026431	chr11_12026129_12026932	mLN_SPF_vs_mLN_GF	8	0.5	0.4	0	0	1	0.333333	0.375	0	0.5	0.625
120	chr11	12026433	12026433	chr11_12026129_12026932	mLN_SPF_vs_mLN_GF	8	0.5	0.4	0	0	1	0.333333	0.333333	0	0.5	0.625
121	chr11	12026439	12026439	chr11_12026129_12026932	mLN_SPF_vs_mLN_GF	8	0.5	0.4	0	0	1	0.333333	0.444444	0.142857	0.5	0.555556
122	chr11	12026441	12026441	chr11_12026129_12026932	mLN_SPF_vs_mLN_GF	8	0.5	0.4	0	0	1	0.333333	0.444444	0.142857	0.5	0.555556
123	chr11	12026452	12026452	chr11_12026129_12026932	mLN_SPF_vs_mLN_GF	8	0.5	0.4	0	0	1	0	0.444444	0.142857	0.5	0.555556
124	chr11	12026454	12026454	chr11_12026129_12026932	mLN_SPF_vs_mLN_GF	8	0.5	0.4	0	0	1	0	0.5	0.142857	0.5	0.555556
125	chr11	12026460	12026460	chr11_12026129_12026932	mLN_SPF_vs_mLN_GF	8	0.5	0.5	0	0	1	0	0.6	0.142857	0.5	0.444444
126	chr11	12026462	12026462	chr11_12026129_12026932	mLN_SPF_vs_mLN_GF	8	0.5	0.5	0	0	1	0	0.6	0.142857	0.5	0.444444
127	chr11	12026468	12026468	chr11_12026129_12026932	mLN_SPF_vs_mLN_GF	8	0.5	0.5	0	0	0.666667	0	0.6	0.142857	0.5	0.5
128	chr11	12026473	12026473	chr11_12026129_12026932	mLN_SPF_vs_mLN_GF	8	0.5	0.75	0	0	0.666667	0.333333	0.6	0.142857	0.5	0.444444
129	chr11	12026475	12026475	chr11_12026129_12026932	mLN_SPF_vs_mLN_GF	8	0.333333	0.5	0	0	0.333333	0.333333	0.6	0.142857	0.5	0.444444
130	chr11	12026478	12026478	chr11_12026129_12026932	mLN_SPF_vs_mLN_GF	8	0.333333	0	0	0	0.666667	0.5	0.5	0.142857	0.5	0.222222
131	chr11	12026488	12026488	chr11_12026129_12026932	mLN_SPF_vs_mLN_GF	8	0.333333	0.5	0	0	0.6	0.5	0.428571	0.25	0	0.285714
132	chr11	12026493	12026493	chr11_12026129_12026932	mLN_SPF_vs_mLN_GF	8	0.333333	0.4	0	0	0.666667	0.5	0.428571	0.25	0.5	0.166667
133	chr11	12026495	12026495	chr11_12026129_12026932	mLN_SPF_vs_mLN_GF	8	0.333333	0.4	0	0	0.666667	0.5	0.5	0.428571	0.5	0.166667
134	chr11	12026498	12026498	chr11_12026129_12026932	mLN_SPF_vs_mLN_GF	8	0.333333	0.4	0	0	0.666667	0.5	0.5	0.285714	0.5	0.166667
135	chr11	12026503	12026503	chr11_12026129_12026932	mLN_SPF_vs_mLN_GF	8	0.5	0.4	0	0	0.666667	0.5	0.5	0.285714	0.333333	0.166667
136	chr11	12026505	12026505	chr11_12026129_12026932	mLN_SPF_vs_mLN_GF	8	0.5	0.4	0	0	0.666667	0.5	0.5	0.285714	0.333333	0.166667
137	chr11	12026513	12026513	chr11_12026129_12026932	mLN_SPF_vs_mLN_GF	8	0	0.5	0	0	0.625	0.333333	0.5	0.333333	0.333333	0
138	chr11	12026524	12026524	chr11_12026129_12026932	mLN_SPF_vs_mLN_GF	8	0	0.428571	0	0	0.571429	0.333333	0.333333	0.5	0.333333	0
139	chr11	12026532	12026532	chr11_12026129_12026932	mLN_SPF_vs_mLN_GF	8	0	0.666667	0	0	0.571429	0.333333	0.5	0.5	0.5	0
140	chr11	12026552	12026552	chr11_12026129_12026932	mLN_SPF_vs_mLN_GF	8	0	0.428571	0	0.333333	0.5	0.333333	0.428571	0.25	0.333333	0
141	chr11	12026554	12026554	chr11_12026129_12026932	mLN_SPF_vs_mLN_GF	8	0	0.428571	0	0.166667	0.4	0.333333	0.428571	0.375	0.333333	0
142	chr11	12026557	12026557	chr11_12026129_12026932	mLN_SPF_vs_mLN_GF	8	0	0.428571	0	0.166667	0.4	0.333333	0.428571	0.375	0.333333	0
143	chr11	12026562	12026562	chr11_12026129_12026932	mLN_SPF_vs_mLN_GF	8	0	0.428571	0	0.166667	0.454545	0.5	0.333333	0.428571	0	0
144	chr11	12026572	12026572	chr11_12026129_12026932	mLN_SPF_vs_mLN_GF	8	0	0.428571	0	0.2	0.454545	0.666667	0.571429	0.285714	0.5	0
145	chr11	12026579	12026579	chr11_12026129_12026932	mLN_SPF_vs_mLN_GF	8	0	0.5	0	0.2	0.166667	0.5	0.5	0.428571	0.5	0.25
146	chr11	12026597	12026597	chr11_12026129_12026932	mLN_SPF_vs_mLN_GF	8	0.333333	0.5	0	0.25	0.461538	0.4	0.666667	0.285714	0.25	0
147	chr11	12026649	12026649	chr11_12026129_12026932	mLN_SPF_vs_mLN_GF	8	0.666667	0.25	0	0	0.555556	0.166667	0.857143	0.375	0.6	0.5
148	chr11	12026721	12026721	chr11_12026129_12026932	mLN_SPF_vs_mLN_GF	8	0.6	0.4	0.25	0	0.444444	0.285714	0.625	0.5	0.8	0.5
149	chr11	12026763	12026763	chr11_12026129_12026932	mLN_SPF_vs_mLN_GF	8	0.666667	0.25	0.285714	0	0.272727	0.2	0.333333	0.6	0.571429	0
150	chr11	12026767	12026767	chr11_12026129_12026932	mLN_SPF_vs_mLN_GF	8	0.666667	0.25	0.142857	0.125	0.3	0.166667	0.5	0.8	0.714286	0
151	chr11	12026775	12026775	chr11_12026129_12026932	mLN_SPF_vs_mLN_GF	8	0	0.25	0.285714	0	0.3	0.166667	0.375	0.8	0.4	0
152	chr11	12026782	12026782	chr11_12026129_12026932	mLN_SPF_vs_mLN_GF	8	0.333333	0.25	0.375	0	0.3	0.142857	0.375	0.727273	0.5	0
153	chr11	12026784	12026784	chr11_12026129_12026932	mLN_SPF_vs_mLN_GF	8	0.333333	0.2	0.375	0	0.3	0.285714	0.5	0.9	0.5	0
154	chr11	12026797	12026797	chr11_12026129_12026932	mLN_SPF_vs_mLN_GF	8	0.333333	0.333333	0.428571	0.166667	0.375	0.5	0.666667	0.692308	0.75	0
155	chr11	12026832	12026832	chr11_12026129_12026932	mLN_SPF_vs_mLN_GF	8	0.333333	0.428571	0.444444	0.25	0.25	0.5	0.285714	0.8	0.5	1
156	chr11	12026840	12026840	chr11_12026129_12026932	mLN_SPF_vs_mLN_GF	8	0.25	0.428571	0.5	0.25	0.285714	0.6	0.285714	0.769231	0.4	0.5
157	chr11	12026845	12026845	chr11_12026129_12026932	mLN_SPF_vs_mLN_GF	8	0.25	0.333333	0.5	0.333333	0.285714	0.8	0.5	0.785714	0.6	0.5
158	chr11	12026855	12026855	chr11_12026129_12026932	mLN_SPF_vs_mLN_GF	8	0.666667	0.333333	0.555556	0.25	0.166667	0.8	0.6	0.6	0.6	0.5
159	chr11	12026880	12026880	chr11_12026129_12026932	mLN_SPF_vs_mLN_GF	8	0.5	0.4	0.666667	0	0.166667	0.666667	0.2	0.636364	0.5	1
160	chr11	12026932	12026932	chr11_12026129_12026932	mLN_SPF_vs_mLN_GF	8	0.571429	0.8	0.7	0.333333	0.333333	0.5	0	0.555556	0.2	0.5
161	chr6	28928172	28928172	chr6_28928172_28928202	mLN_SPF_vs_mLN_GF	3	0.375	0.333333	0.166667	0.375	0.333333	0.5	0.333333	0.666667	0.571429	0.8
162	chr6	28928187	28928187	chr6_28928172_28928202	mLN_SPF_vs_mLN_GF	3	0.375	0.333333	0.166667	0.375	0.666667	0.5	0.4	0.571429	0.571429	0.8
163	chr6	28928202	28928202	chr6_28928172_28928202	mLN_SPF_vs_mLN_GF	3	0.375	0.363636	0.166667	0.4	0.666667	0.5	0.333333	0.4	0.428571	1
164	chr14	44860227	44860227	chr14_44860227_44860392	mLN_SPF_vs_mLN_GF	4	0.4	0.571429	0	0.2	0.235294	0.666667	0.428571	0.416667	0.181818	0.25
165	chr14	44860257	44860257	chr14_44860227_44860392	mLN_SPF_vs_mLN_GF	4	0.6	0.333333	0	0	0.0714286	0.5	0.333333	0.6	0.416667	0.2
166	chr14	44860317	44860317	chr14_44860227_44860392	mLN_SPF_vs_mLN_GF	4	0.166667	0.0769231	0	0.0909091	0	0.444444	0	0.125	0.5	0.2
167	chr14	44860392	44860392	chr14_44860227_44860392	mLN_SPF_vs_mLN_GF	4	0.333333	0.0666667	0.375	0	0	0.375	0.2	0.125	0.375	0.2
168	chr19	11121961	11121961	chr19_11121961_11122193	mLN_SPF_vs_mLN_GF	6	0.846154	1	0.6	0.8	0.9	0.705882	1	0.833333	0.428571	1
169	chr19	11122054	11122054	chr19_11121961_11122193	mLN_SPF_vs_mLN_GF	6	1	1	0.875	0.666667	0.888889	0.9375	0.714286	1	1	1
170	chr19	11122082	11122082	chr19_11121961_11122193	mLN_SPF_vs_mLN_GF	6	0.909091	1	1	1	1	0.857143	1	1	1	1
171	chr19	11122098	11122098	chr19_11121961_11122193	mLN_SPF_vs_mLN_GF	6	0.916667	0.75	1	1	1	0.9375	0.875	1	0.75	1
172	chr19	11122125	11122125	chr19_11121961_11122193	mLN_SPF_vs_mLN_GF	6	1	1	0.888889	1	1	1	1	0.9	1	1
173	chr19	11122193	11122193	chr19_11121961_11122193	mLN_SPF_vs_mLN_GF	6	1	1	1	1	0.625	1	0.846154	1	1	0.857143
174	chr19	3934803	3934803	chr19_3934803_3934843	mLN_SPF_vs_mLN_GF	4	1	1	1	0.714286	1	1	1	1	1	1
175	chr19	3934807	3934807	chr19_3934803_3934843	mLN_SPF_vs_mLN_GF	4	1	1	1	0.833333	0.857143	0.888889	1	0.75	0.909091	1
176	chr19	3934826	3934826	chr19_3934803_3934843	mLN_SPF_vs_mLN_GF	4	0.75	0.75	0.666667	0.666667	0.833333	0.888889	0.666667	0.571429	0.9	0.875
177	chr19	3934843	3934843	chr19_3934803_3934843	mLN_SPF_vs_mLN_GF	4	0.5	0.8	0.666667	0.666667	1	0.5	0.8	0.8	0.6	0.8
178	chr2	164864867	164864867	chr2_164864867_164865322	mLN_SPF_vs_mLN_GF	3	1	0.692308	0.846154	0.875	0.9	0.909091	0.857143	0.923077	0.8	1
179	chr2	164865085	164865085	chr2_164864867_164865322	mLN_SPF_vs_mLN_GF	3	0.857143	0.75	0.916667	0.692308	1	1	1	0.727273	0.888889	0.75
180	chr2	164865309	164865309	chr2_164864867_164865322	mLN_SPF_vs_mLN_GF	3	0.875	0.714286	0.75	0.888889	1	0.857143	0.875	1	1	1
181	chr2	164865322	164865322	chr2_164864867_164865322	mLN_SPF_vs_mLN_GF	3	1	1	0.4	0.857143	1	1	1	0.9	0.875	1
182	chr7	16388382	16388382	chr7_16388382_16388461	mLN_SPF_vs_mLN_GF	3	0.642857	0.5	0.333333	0.2	0.545455	0.5	0.625	0.428571	0.5	0.285714
183	chr7	16388438	16388438	chr7_16388382_16388461	mLN_SPF_vs_mLN_GF	3	0.6875	1	0.692308	0.444444	1	0.666667	0.833333	0.714286	0.909091	1
184	chr7	16388461	16388461	chr7_16388382_16388461	mLN_SPF_vs_mLN_GF	3	0.666667	0.875	0.571429	0.75	1	0.9	0.75	1	0.8	0.857143
185	chr9	65140434	65140434	chr9_65140434_65140524	mLN_SPF_vs_mLN_GF	3	0.875	0.857143	0.538462	0.6	0.888889	0.857143	0.8	0.75	0.666667	1
186	chr9	65140457	65140457	chr9_65140434_65140524	mLN_SPF_vs_mLN_GF	3	0.875	0.666667	0.533333	0.285714	0.6	0.8125	0.727273	0.714286	0.833333	1
187	chr9	65140524	65140524	chr9_65140434_65140524	mLN_SPF_vs_mLN_GF	3	0.75	0.25	0.166667	0.636364	0.4	0.692308	0.333333	0.25	0.416667	0.142857
188	chr14	54607235	54607235	chr14_54607235_54607422	mLN_SPF_vs_mLN_GF	4	0	0.25	0.1	0.272727	0	0.125	0.25	0	0	0
189	chr14	54607316	54607316	chr14_54607235_54607422	mLN_SPF_vs_mLN_GF	4	0.75	0.666667	0.583333	0.625	0.857143	0.875	0.571429	0.5	0.8	0.714286
190	chr14	54607367	54607367	chr14_54607235_54607422	mLN_SPF_vs_mLN_GF	4	0.5	0.875	0.625	0.538462	0.428571	0.636364	0.5	0.25	0.285714	1
191	chr14	54607422	54607422	chr14_54607235_54607422	mLN_SPF_vs_mLN_GF	4	0	0.777778	0.571429	0.428571	0.6	0.5	0.555556	0.5	0.5	0.4
192	chr19	11119218	11119218	chr19_11119218_11119886	mLN_SPF_vs_mLN_GF	4	0.75	1	0.928571	1	1	1	1	0.5	0.888889	1
193	chr19	11119378	11119378	chr19_11119218_11119886	mLN_SPF_vs_mLN_GF	4	0.7	0.555556	0.375	0.666667	0.666667	0.666667	0.571429	0.583333	0.25	0.7
194	chr19	11119629	11119629	chr19_11119218_11119886	mLN_SPF_vs_mLN_GF	4	1	1	0.923077	0.909091	1	0.888889	0.888889	0.818182	1	1
195	chr19	11119764	11119764	chr19_11119218_11119886	mLN_SPF_vs_mLN_GF	4	0.833333	0.875	1	1	1	1	0.909091	1	0.8	1
196	chr19	11119886	11119886	chr19_11119218_11119886	mLN_SPF_vs_mLN_GF	4	1	0.6	1	0.833333	0.5	1	0.923077	0.8	0.625	0.75
197	chr19	8801004	8801004	chr19_8801004_8801206	mLN_SPF_vs_mLN_GF	3	0.571429	0.222222	0.692308	0.222222	0.75	0.666667	0.625	0.777778	0.8	0.666667
198	chr19	8801188	8801188	chr19_8801004_8801206	mLN_SPF_vs_mLN_GF	3	1	1	0.9	0.777778	1	1	1	1	0.9	1
199	chr19	8801206	8801206	chr19_8801004_8801206	mLN_SPF_vs_mLN_GF	3	0.8	1	0.8	1	0.875	0.833333	1	0.9375	0.857143	0.923077
200	chr11	30753754	30753754	chr11_30753754_30754118	mLN_SPF_vs_mLN_GF	3	0.857143	1	0.833333	0.833333	0.5	0.714286	0.833333	0.666667	1	1
201	chr11	30753832	30753832	chr11_30753754_30754118	mLN_SPF_vs_mLN_GF	3	0.666667	1	1	0.833333	1	1	0.875	1	1	0.666667
202	chr11	30754053	30754053	chr11_30753754_30754118	mLN_SPF_vs_mLN_GF	3	0.888889	1	0.875	0.9	0.9	0.909091	0.818182	0.818182	0.833333	0.777778
203	chr11	30754118	30754118	chr11_30753754_30754118	mLN_SPF_vs_mLN_GF	3	1	1	1	1	0.625	0.7	1	0.888889	1	0.625
204	chr2	145122709	145122709	chr2_145122709_145122744	mLN_SPF_vs_mLN_GF	3	0.5	0.777778	0.75	0.875	0.666667	0.875	0.857143	0.714286	0.875	0.75
205	chr2	145122723	145122723	chr2_145122709_145122744	mLN_SPF_vs_mLN_GF	3	0.285714	0.75	0.5	0.375	0.5	0.555556	0.428571	0.285714	0.571429	0.666667
206	chr2	145122744	145122744	chr2_145122709_145122744	mLN_SPF_vs_mLN_GF	3	0.666667	1	0.571429	0.7	0.5	0.75	0.833333	0.714286	0.571429	0.666667
207	chr1	184726509	184726509	chr1_184726509_184728400	mLN_SPF_vs_pLN_SPF	64	0.333333	0.3	0	0	0.4	0.307692	0.2	0	0.142857	0
208	chr1	184726579	184726579	chr1_184726509_184728400	mLN_SPF_vs_pLN_SPF	64	1	0.909091	0.75	0.454545	1	1	1	0.272727	0.875	1
209	chr1	184726630	184726630	chr1_184726509_184728400	mLN_SPF_vs_pLN_SPF	64	1	0.777778	0.111111	0	0.625	0.8	0.7	0.230769	0.4	0
210	chr1	184726745	184726745	chr1_184726509_184728400	mLN_SPF_vs_pLN_SPF	64	0.714286	1	0	0.25	0.9	0.666667	0.75	0.1	0.142857	0
211	chr1	184726783	184726783	chr1_184726509_184728400	mLN_SPF_vs_pLN_SPF	64	0.428571	1	0	0.285714	0.75	0.888889	0.857143	0	0	0
212	chr1	184726826	184726826	chr1_184726509_184728400	mLN_SPF_vs_pLN_SPF	64	0.888889	1	0.111111	0	0.909091	1	1	0.181818	0.333333	0.4
213	chr1	184726860	184726860	chr1_184726509_184728400	mLN_SPF_vs_pLN_SPF	64	0.5	1	0.25	0.1	0.428571	0.7	0.4	0.0909091	0.25	0
214	chr1	184726955	184726955	chr1_184726509_184728400	mLN_SPF_vs_pLN_SPF	64	0.25	0	0.0909091	0.0833333	0	0.7	0.625	0	0.222222	0
215	chr1	184727004	184727004	chr1_184726509_184728400	mLN_SPF_vs_pLN_SPF	64	1	1	0.25	0.0714286	0.833333	0.777778	0.833333	0	0.2	0
216	chr1	184727017	184727017	chr1_184726509_184728400	mLN_SPF_vs_pLN_SPF	64	1	1	0.1	0.307692	0.833333	1	0.8	0.166667	0.222222	0.142857
217	chr1	184727021	184727021	chr1_184726509_184728400	mLN_SPF_vs_pLN_SPF	64	0.6	0.833333	0	0.0833333	0.857143	0.857143	0.857143	0.142857	0.111111	0
218	chr1	184727065	184727065	chr1_184726509_184728400	mLN_SPF_vs_pLN_SPF	64	1	1	0.125	0.230769	0.857143	1	1	0.166667	0.5	0.571429
219	chr1	184727086	184727086	chr1_184726509_184728400	mLN_SPF_vs_pLN_SPF	64	0.75	1	0.142857	0	1	0.857143	0.909091	0.2	0.25	0.285714
220	chr1	184727131	184727131	chr1_184726509_184728400	mLN_SPF_vs_pLN_SPF	64	1	1	0.166667	0	1	1	0.818182	0.1	0.428571	0.285714
221	chr1	184727138	184727138	chr1_184726509_184728400	mLN_SPF_vs_pLN_SPF	64	1	1	0	0	1	1	0.916667	0.0909091	0.333333	0.285714
222	chr1	184727153	184727153	chr1_184726509_184728400	mLN_SPF_vs_pLN_SPF	64	0.6	0.25	0	0	0.5	0.4	0.416667	0.0769231	0.2	0
223	chr1	184727244	184727244	chr1_184726509_184728400	mLN_SPF_vs_pLN_SPF	64	0.8	0.5	0	0	0.6	0.4	1	0	0.4	0
224	chr1	184727304	184727304	chr1_184726509_184728400	mLN_SPF_vs_pLN_SPF	64	1	0.875	0	0.2	1	1	1	0	0	0.25
225	chr1	184727338	184727338	chr1_184726509_184728400	mLN_SPF_vs_pLN_SPF	64	1	0.8	0	0.0714286	0.75	1	1	0	0	0
226	chr1	184727342	184727342	chr1_184726509_184728400	mLN_SPF_vs_pLN_SPF	64	1	1	0	0.0714286	1	0.8	0.8	0	0	0
227	chr1	184727364	184727364	chr1_184726509_184728400	mLN_SPF_vs_pLN_SPF	64	0.666667	0.285714	0	0.1875	0.666667	0.714286	0.833333	0.285714	0	0
228	chr1	184727393	184727393	chr1_184726509_184728400	mLN_SPF_vs_pLN_SPF	64	1	0.8	0	0.1875	1	0.75	0.857143	0	0	0
229	chr1	184727406	184727406	chr1_184726509_184728400	mLN_SPF_vs_pLN_SPF	64	0.714286	1	0	0.230769	1	0.888889	1	0.125	0	0
230	chr1	184727411	184727411	chr1_184726509_184728400	mLN_SPF_vs_pLN_SPF	64	0.857143	0.8	0.125	0.416667	1	0.875	1	0.142857	0.166667	0
231	chr1	184727415	184727415	chr1_184726509_184728400	mLN_SPF_vs_pLN_SPF	64	1	0.833333	0	0.285714	1	1	1	0.166667	0	0
232	chr1	184727437	184727437	chr1_184726509_184728400	mLN_SPF_vs_pLN_SPF	64	1	0.833333	0	0.285714	1	1	1	0.142857	0.166667	0
233	chr1	184727489	184727489	chr1_184726509_184728400	mLN_SPF_vs_pLN_SPF	64	1	0.777778	0.0769231	0.272727	0.8	0.75	1	0.333333	0.2	0.111111
234	chr1	184727500	184727500	chr1_184726509_184728400	mLN_SPF_vs_pLN_SPF	64	0.4	0.6	0	0.0909091	0.8	0.666667	1	0.2	0.2	0.1
235	chr1	184727524	184727524	chr1_184726509_184728400	mLN_SPF_vs_pLN_SPF	64	1	0.666667	0.125	0.111111	1	1	0.857143	0.2	0.285714	0.142857
236	chr1	184727535	184727535	chr1_184726509_184728400	mLN_SPF_vs_pLN_SPF	64	1	0.333333	0.133333	0	0.833333	1	0.714286	0.4	0	0.166667
237	chr1	184727542	184727542	chr1_184726509_184728400	mLN_SPF_vs_pLN_SPF	64	0.666667	0.625	0	0	0.833333	0.5	0.6	0	0	0.2
238	chr1	184727581	184727581	chr1_184726509_184728400	mLN_SPF_vs_pLN_SPF	64	1	0.75	0	0	0.333333	0.666667	0.666667	0	0.142857	0.25
239	chr1	184727593	184727593	chr1_184726509_184728400	mLN_SPF_vs_pLN_SPF	64	0.714286	0.75	0	0	1	0.666667	0.375	0	0.142857	0.25
240	chr1	184727604	184727604	chr1_184726509_184728400	mLN_SPF_vs_pLN_SPF	64	0.857143	0.666667	0	0	1	1	0.375	0	0.166667	0.25
241	chr1	184727619	184727619	chr1_184726509_184728400	mLN_SPF_vs_pLN_SPF	64	1	0.666667	0	0	NA	0.8	0.727273	0	0.142857	0.2
242	chr1	184727628	184727628	chr1_184726509_184728400	mLN_SPF_vs_pLN_SPF	64	0.714286	0	0	0	NA	0.4	0.363636	0	0	0.166667
243	chr1	184727640	184727640	chr1_184726509_184728400	mLN_SPF_vs_pLN_SPF	64	0.875	0.5	0	0	NA	0.625	0.666667	0	0.125	0.333333
244	chr1	184727686	184727686	chr1_184726509_184728400	mLN_SPF_vs_pLN_SPF	64	0.6	0.333333	0.125	0	0.5	0.25	0.4	0	0.111111	0.166667
245	chr1	184727716	184727716	chr1_184726509_184728400	mLN_SPF_vs_pLN_SPF	64	0.625	0.666667	0.166667	0	0.5	0.5	0.375	0	0.111111	0.2
246	chr1	184727718	184727718	chr1_184726509_184728400	mLN_SPF_vs_pLN_SPF	64	0.75	0.333333	0.166667	0	0.5	0.666667	0.625	0.166667	0.111111	0
247	chr1	184727737	184727737	chr1_184726509_184728400	mLN_SPF_vs_pLN_SPF	64	0.625	0.2	0.2	0.166667	0.5	0.916667	0.375	0	0.166667	0.2
248	chr1	184727761	184727761	chr1_184726509_184728400	mLN_SPF_vs_pLN_SPF	64	1	0.6	0.333333	0.142857	1	0.888889	0.571429	0.111111	0.142857	0
249	chr1	184727774	184727774	chr1_184726509_184728400	mLN_SPF_vs_pLN_SPF	64	0.428571	0.285714	0.25	0.142857	0.428571	0.6	0.857143	0.111111	0	0.25
250	chr1	184727779	184727779	chr1_184726509_184728400	mLN_SPF_vs_pLN_SPF	64	0.4	0.4	0.25	0.142857	0.571429	0.7	0.875	0.111111	0	0.25
251	chr1	184727784	184727784	chr1_184726509_184728400	mLN_SPF_vs_pLN_SPF	64	0.4	0.2	0.333333	0.142857	0	0.3	0.571429	0	0	0
252	chr1	184727809	184727809	chr1_184726509_184728400	mLN_SPF_vs_pLN_SPF	64	0.833333	1	0	0.166667	0.75	1	0.666667	0.125	0	0.25
253	chr1	184727823	184727823	chr1_184726509_184728400	mLN_SPF_vs_pLN_SPF	64	0.833333	0.833333	0	0.166667	0.75	1	1	0	0	0.2
254	chr1	184727829	184727829	chr1_184726509_184728400	mLN_SPF_vs_pLN_SPF	64	0.4	0.8	0	0	1	0.5	0.666667	0	0	0.2
255	chr1	184727835	184727835	chr1_184726509_184728400	mLN_SPF_vs_pLN_SPF	64	0.4	0.8	0	0.166667	0.666667	1	1	0.166667	0	0.2
256	chr1	184727846	184727846	chr1_184726509_184728400	mLN_SPF_vs_pLN_SPF	64	0.25	0.4	0	0.166667	0.4	0.571429	0.6	0.166667	0	0
257	chr1	184727867	184727867	chr1_184726509_184728400	mLN_SPF_vs_pLN_SPF	64	0.166667	0.5	0	0.2	0.8	0.666667	1	0	0	0.2
258	chr1	184727877	184727877	chr1_184726509_184728400	mLN_SPF_vs_pLN_SPF	64	0	0.5	0	0.2	0.75	0.5	1	0	0	0
259	chr1	184727880	184727880	chr1_184726509_184728400	mLN_SPF_vs_pLN_SPF	64	0.166667	0.25	0	0.2	1	1	0.75	0	0	0.5
260	chr1	184727889	184727889	chr1_184726509_184728400	mLN_SPF_vs_pLN_SPF	64	0.8	0.75	0	0.2	1	1	1	0.2	0	0.5
261	chr1	184727892	184727892	chr1_184726509_184728400	mLN_SPF_vs_pLN_SPF	64	0.2	0.6	0	0.2	1	0.8	1	0.166667	0	0.333333
262	chr1	184727904	184727904	chr1_184726509_184728400	mLN_SPF_vs_pLN_SPF	64	0.75	0.75	0	0.166667	1	1	1	0.166667	0	0.5
263	chr1	184727908	184727908	chr1_184726509_184728400	mLN_SPF_vs_pLN_SPF	64	0.5	0.75	0	0.166667	1	1	1	0.166667	0	0.333333
264	chr1	184727932	184727932	chr1_184726509_184728400	mLN_SPF_vs_pLN_SPF	64	0.75	1	0.142857	0.375	1	1	1	0.2	0	0.4
265	chr1	184727938	184727938	chr1_184726509_184728400	mLN_SPF_vs_pLN_SPF	64	0.666667	0.5	0	0.285714	0.75	0.6	1	0.166667	0	0.4
266	chr1	184727954	184727954	chr1_184726509_184728400	mLN_SPF_vs_pLN_SPF	64	1	0.75	0	0.142857	1	0.833333	1	0.125	0	0.4
267	chr1	184727969	184727969	chr1_184726509_184728400	mLN_SPF_vs_pLN_SPF	64	0.25	0	0	0.125	0	0.5	0.714286	0	0	0
268	chr1	184727997	184727997	chr1_184726509_184728400	mLN_SPF_vs_pLN_SPF	64	0.833333	0.75	0	0.166667	0.8	1	0.857143	0	0.222222	0.4
269	chr1	184728039	184728039	chr1_184726509_184728400	mLN_SPF_vs_pLN_SPF	64	0.166667	0.833333	0	0.142857	0	0.714286	0.857143	0	0	0
270	chr1	184728057	184728057	chr1_184726509_184728400	mLN_SPF_vs_pLN_SPF	64	0.833333	0.777778	0	0	0.25	0.75	0.625	0	0.125	0.230769
271	chr1	184728082	184728082	chr1_184726509_184728400	mLN_SPF_vs_pLN_SPF	64	0.666667	1	0	0	0.714286	0.7	1	0.0714286	0	0.1875
272	chr1	184728097	184728097	chr1_184726509_184728400	mLN_SPF_vs_pLN_SPF	64	1	0.888889	0	0	0.571429	0.909091	0.75	0.25	0	0.294118
273	chr1	184728108	184728108	chr1_184726509_184728400	mLN_SPF_vs_pLN_SPF	64	1	0.888889	0	0.25	0.428571	0.636364	0.8	0.2	0	0.294118
274	chr1	184728135	184728135	chr1_184726509_184728400	mLN_SPF_vs_pLN_SPF	64	0.857143	0.916667	0.333333	0	0.714286	0.785714	1	0.2	0.0833333	0.2
275	chr1	184728146	184728146	chr1_184726509_184728400	mLN_SPF_vs_pLN_SPF	64	1	0.846154	0.333333	0	0.833333	1	0.875	0.2	0.0909091	0.2
276	chr1	184728194	184728194	chr1_184726509_184728400	mLN_SPF_vs_pLN_SPF	64	0.571429	0.272727	0.125	0	0.25	0.428571	1	0.111111	0	0
277	chr1	184728256	184728256	chr1_184726509_184728400	mLN_SPF_vs_pLN_SPF	64	0.875	1	0.333333	0.222222	1	0.777778	0.666667	0.3	0.166667	0.272727
278	chr1	184728350	184728350	chr1_184726509_184728400	mLN_SPF_vs_pLN_SPF	64	1	0.25	0	0	0.75	0.777778	0.6	0.181818	0	0.166667
279	chr1	184728400	184728400	chr1_184726509_184728400	mLN_SPF_vs_pLN_SPF	64	0.833333	0.75	0	0	0.777778	0.25	0.666667	0.1	0.285714	0.6
280	chr10	108067438	108067438	chr10_108067438_108069427	mLN_SPF_vs_pLN_SPF	46	0.888889	0.888889	0.857143	0.875	1	0.875	1	0.875	0.833333	0.666667
281	chr10	108067454	108067454	chr10_108067438_108069427	mLN_SPF_vs_pLN_SPF	46	1	0.9	0.875	1	0.9	1	1	1	1	0.75
282	chr10	108067517	108067517	chr10_108067438_108069427	mLN_SPF_vs_pLN_SPF	46	1	0.909091	1	0.727273	0.916667	0.75	0.785714	1	1	1
283	chr10	108067601	108067601	chr10_108067438_108069427	mLN_SPF_vs_pLN_SPF	46	0.8	0.916667	0.875	0.923077	0.9	1	0.846154	0.857143	0.833333	0.9
284	chr10	108067664	108067664	chr10_108067438_108069427	mLN_SPF_vs_pLN_SPF	46	0.888889	1	1	0.928571	1	0.9	0.928571	1	0.875	1
285	chr10	108067792	108067792	chr10_108067438_108069427	mLN_SPF_vs_pLN_SPF	46	0.875	1	0.625	0.888889	1	0.909091	0.571429	0.846154	0.666667	0.615385
286	chr10	108067809	108067809	chr10_108067438_108069427	mLN_SPF_vs_pLN_SPF	46	1	0.8	0.285714	0.75	0.75	0.6	1	0.6	0.692308	0.428571
287	chr10	108067846	108067846	chr10_108067438_108069427	mLN_SPF_vs_pLN_SPF	46	1	1	0.444444	0.714286	1	1	0.818182	0.785714	0.555556	0.75
288	chr10	108067861	108067861	chr10_108067438_108069427	mLN_SPF_vs_pLN_SPF	46	0.714286	1	0.2	0.8	0.8	0.9	0.416667	0.25	0.444444	0
289	chr10	108067901	108067901	chr10_108067438_108069427	mLN_SPF_vs_pLN_SPF	46	0.8	0.8	0.363636	0.6	0.142857	0.9	0.8	0.266667	0.444444	0.666667
290	chr10	108067908	108067908	chr10_108067438_108069427	mLN_SPF_vs_pLN_SPF	46	0.6	0.833333	0.166667	0.5	0.857143	0.727273	0.857143	0.294118	0.2	0.333333
291	chr10	108067976	108067976	chr10_108067438_108069427	mLN_SPF_vs_pLN_SPF	46	0.666667	0.571429	0.2	0.166667	1	0.428571	0.8	0.4	0.571429	0.4
292	chr10	108068019	108068019	chr10_108067438_108069427	mLN_SPF_vs_pLN_SPF	46	1	1	0.2	0.25	1	0.875	1	0.4	0.5	0.333333
293	chr10	108068039	108068039	chr10_108067438_108069427	mLN_SPF_vs_pLN_SPF	46	0.4	1	0.4	0.181818	0.333333	1	0.75	0.428571	0.363636	0.25
294	chr10	108068060	108068060	chr10_108067438_108069427	mLN_SPF_vs_pLN_SPF	46	1	0.571429	0.2	0.181818	1	0.6	0.583333	0.692308	0.333333	0.333333
295	chr10	108068152	108068152	chr10_108067438_108069427	mLN_SPF_vs_pLN_SPF	46	0.857143	0.666667	0.285714	0.0714286	1	0.75	0.4	0.0588235	0	0.333333
296	chr10	108068168	108068168	chr10_108067438_108069427	mLN_SPF_vs_pLN_SPF	46	1	1	0.416667	0.0769231	0.5	0.888889	0.928571	0.25	0	0.375
297	chr10	108068173	108068173	chr10_108067438_108069427	mLN_SPF_vs_pLN_SPF	46	0.666667	1	0.363636	0.333333	1	1	1	0.545455	0	0.571429
298	chr10	108068209	108068209	chr10_108067438_108069427	mLN_SPF_vs_pLN_SPF	46	0.8	1	0.285714	0.0909091	1	0.75	1	0.0909091	0.142857	0.25
299	chr10	108068222	108068222	chr10_108067438_108069427	mLN_SPF_vs_pLN_SPF	46	0.8	0.75	0.142857	0.1	1	0.857143	0.777778	0.1	0.166667	0.285714
300	chr10	108068252	108068252	chr10_108067438_108069427	mLN_SPF_vs_pLN_SPF	46	1	0.833333	0.166667	0	0.5	0.833333	1	0.125	0.25	0
301	chr10	108068295	108068295	chr10_108067438_108069427	mLN_SPF_vs_pLN_SPF	46	NA	1	0.166667	0	0	1	0.5	0.125	0	0.2
302	chr10	108068373	108068373	chr10_108067438_108069427	mLN_SPF_vs_pLN_SPF	46	1	1	0.0833333	0	0.333333	0.888889	0.714286	0.2	0.25	0
303	chr10	108068386	108068386	chr10_108067438_108069427	mLN_SPF_vs_pLN_SPF	46	1	1	0.181818	0	1	1	1	0.222222	0.25	0.111111
304	chr10	108068412	108068412	chr10_108067438_108069427	mLN_SPF_vs_pLN_SPF	46	0.8	1	0.333333	1	1	0.888889	1	0	0.142857	0.1
305	chr10	108068421	108068421	chr10_108067438_108069427	mLN_SPF_vs_pLN_SPF	46	0.8	0.777778	0.111111	0	0.666667	0.777778	0.75	0	0.142857	0.222222
306	chr10	108068430	108068430	chr10_108067438_108069427	mLN_SPF_vs_pLN_SPF	46	0.8	0.7	0.111111	0	1	0.888889	1	0	0.142857	0.222222
307	chr10	108068452	108068452	chr10_108067438_108069427	mLN_SPF_vs_pLN_SPF	46	1	0.875	0.1	0	1	0.777778	0.875	0	0.2	0.2
308	chr10	108068475	108068475	chr10_108067438_108069427	mLN_SPF_vs_pLN_SPF	46	0.8	1	0.142857	0	0.857143	0.777778	1	0	0.2	0.111111
309	chr10	108068543	108068543	chr10_108067438_108069427	mLN_SPF_vs_pLN_SPF	46	0	0.4	0	0	0	0.333333	0.285714	0.0909091	0	0
310	chr10	108068586	108068586	chr10_108067438_108069427	mLN_SPF_vs_pLN_SPF	46	1	0.857143	0	0	1	0.9	1	0.2	0.5	0
311	chr10	108068593	108068593	chr10_108067438_108069427	mLN_SPF_vs_pLN_SPF	46	1	0.875	0	0	0.875	0.6	0.75	0.2	0.25	0
312	chr10	108068623	108068623	chr10_108067438_108069427	mLN_SPF_vs_pLN_SPF	46	0.75	1	0.0909091	0	0.75	0.75	0.5	0.117647	0.25	0
313	chr10	108068636	108068636	chr10_108067438_108069427	mLN_SPF_vs_pLN_SPF	46	0.4	0.444444	0	0	0.588235	0.333333	0.333333	0.0769231	0.25	0
314	chr10	108068703	108068703	chr10_108067438_108069427	mLN_SPF_vs_pLN_SPF	46	0.5	0.666667	0.125	0	0.583333	0.666667	1	0.0769231	0	0.25
315	chr10	108068743	108068743	chr10_108067438_108069427	mLN_SPF_vs_pLN_SPF	46	1	0.875	0.222222	0.0769231	0.9	0.9	0.833333	0.0833333	0	0.222222
316	chr10	108068748	108068748	chr10_108067438_108069427	mLN_SPF_vs_pLN_SPF	46	1	1	0.333333	0.166667	0.9	0.833333	0.714286	0.272727	0.25	0.333333
317	chr10	108068764	108068764	chr10_108067438_108069427	mLN_SPF_vs_pLN_SPF	46	1	1	0.333333	0.272727	0.875	0.818182	0.857143	0.181818	0.25	0.555556
318	chr10	108068768	108068768	chr10_108067438_108069427	mLN_SPF_vs_pLN_SPF	46	0.8	1	0.25	0.333333	1	0.9	0.875	0.166667	0.222222	0.3
319	chr10	108069018	108069018	chr10_108067438_108069427	mLN_SPF_vs_pLN_SPF	46	1	0.777778	0.833333	0.75	0.714286	0.769231	0.615385	0.666667	0.714286	1
320	chr10	108069093	108069093	chr10_108067438_108069427	mLN_SPF_vs_pLN_SPF	46	1	1	1	0.916667	1	0.923077	1	0.785714	0.833333	1
321	chr10	108069283	108069283	chr10_108067438_108069427	mLN_SPF_vs_pLN_SPF	46	1	1	0.857143	1	1	1	1	0.9	1	0.666667
322	chr10	108069341	108069341	chr10_108067438_108069427	mLN_SPF_vs_pLN_SPF	46	0.8	0.857143	0.916667	0.777778	0.833333	0.777778	0.6	0.909091	1	1
323	chr10	108069376	108069376	chr10_108067438_108069427	mLN_SPF_vs_pLN_SPF	46	0.857143	1	1	1	1	1	0.857143	1	1	0.8
324	chr10	108069386	108069386	chr10_108067438_108069427	mLN_SPF_vs_pLN_SPF	46	0.857143	1	0.9	1	1	1	0.923077	0.9	1	1
325	chr10	108069388	108069388	chr10_108067438_108069427	mLN_SPF_vs_pLN_SPF	46	0.857143	1	1	0.833333	1	1	0.692308	1	0.833333	0.8
326	chr10	108069427	108069427	chr10_108067438_108069427	mLN_SPF_vs_pLN_SPF	46	1	1	0.916667	0.857143	1	1	0.866667	1	1	0.833333
327	chr11	19007297	19007297	chr11_19007297_19011685	mLN_SPF_vs_pLN_SPF	90	0.375	0.166667	0.111111	0	0.166667	0.5	0.4	0	0.166667	0.285714
328	chr11	19007330	19007330	chr11_19007297_19011685	mLN_SPF_vs_pLN_SPF	90	0.833333	0.666667	0	0.266667	0.7	1	0.833333	0.285714	0.636364	0.4
329	chr11	19007384	19007384	chr11_19007297_19011685	mLN_SPF_vs_pLN_SPF	90	0.0769231	0	0	0.214286	0.2	0.4	0.333333	0	0.0714286	0
330	chr11	19007408	19007408	chr11_19007297_19011685	mLN_SPF_vs_pLN_SPF	90	0.153846	0.75	0	0.222222	0.444444	0.625	0.4	0	0.25	0
331	chr11	19007443	19007443	chr11_19007297_19011685	mLN_SPF_vs_pLN_SPF	90	0.2	0.375	0	0.125	0.1	0.5	0.1	0	0.0909091	0.125
332	chr11	19007489	19007489	chr11_19007297_19011685	mLN_SPF_vs_pLN_SPF	90	0.857143	0.8	0.214286	0.25	0.727273	0.833333	0.5	0.285714	0	0.222222
333	chr11	19007497	19007497	chr11_19007297_19011685	mLN_SPF_vs_pLN_SPF	90	0.714286	1	0.214286	0.142857	0.727273	0.714286	0.888889	0.285714	0.0769231	0.375
334	chr11	19007553	19007553	chr11_19007297_19011685	mLN_SPF_vs_pLN_SPF	90	1	0.8	0.0909091	0	0.7	0.7	0.888889	0.5	0.2	0.5
335	chr11	19007599	19007599	chr11_19007297_19011685	mLN_SPF_vs_pLN_SPF	90	1	1	0.428571	0.2	0.857143	0.9	0.777778	0.4	0.166667	0.333333
336	chr11	19007625	19007625	chr11_19007297_19011685	mLN_SPF_vs_pLN_SPF	90	0.2	0.5	0	0.142857	0.571429	0.2	0.0909091	0	0	0.125
337	chr11	19007640	19007640	chr11_19007297_19011685	mLN_SPF_vs_pLN_SPF	90	0.8	0.5	0.125	0	0.857143	0.818182	0.25	0.0909091	0.333333	0.444444
338	chr11	19007646	19007646	chr11_19007297_19011685	mLN_SPF_vs_pLN_SPF	90	0.833333	0.75	0.142857	0	1	0.818182	0.375	0.0833333	0.5	0.444444
339	chr11	19007710	19007710	chr11_19007297_19011685	mLN_SPF_vs_pLN_SPF	90	0.5	NA	0	0	0.625	0.25	0.5	0.0625	0.0909091	0
340	chr11	19007754	19007754	chr11_19007297_19011685	mLN_SPF_vs_pLN_SPF	90	0.8	1	0	0	0.714286	0.625	0.636364	0	0.307692	0.2
341	chr11	19007758	19007758	chr11_19007297_19011685	mLN_SPF_vs_pLN_SPF	90	1	1	0	0	0.833333	0.75	0.6	0	0.307692	0
342	chr11	19007763	19007763	chr11_19007297_19011685	mLN_SPF_vs_pLN_SPF	90	1	1	0	0	0.8	0.75	0.818182	0	0.285714	0.2
343	chr11	19007783	19007783	chr11_19007297_19011685	mLN_SPF_vs_pLN_SPF	90	0.666667	1	0	0	1	0.777778	0.75	0	0.230769	0.2
344	chr11	19007793	19007793	chr11_19007297_19011685	mLN_SPF_vs_pLN_SPF	90	0.833333	0.5	0.25	0.111111	0.857143	0.777778	0.75	0.285714	0.333333	0.166667
345	chr11	19007807	19007807	chr11_19007297_19011685	mLN_SPF_vs_pLN_SPF	90	1	1	0.25	0	0.833333	0.888889	0.875	0.176471	0.111111	0.2
346	chr11	19007816	19007816	chr11_19007297_19011685	mLN_SPF_vs_pLN_SPF	90	0.285714	0.5	0	0	0.666667	0.777778	0.75	0	0.2	0.166667
347	chr11	19007889	19007889	chr11_19007297_19011685	mLN_SPF_vs_pLN_SPF	90	0.285714	0.285714	0	0	0.111111	0.375	0.5	0	0	0
348	chr11	19007901	19007901	chr11_19007297_19011685	mLN_SPF_vs_pLN_SPF	90	0.333333	0.5	0	0	0.666667	0.444444	0.333333	0	0	0
349	chr11	19007903	19007903	chr11_19007297_19011685	mLN_SPF_vs_pLN_SPF	90	0.5	0.5	0	0	0.625	0.625	0.166667	0	0	0
350	chr11	19007916	19007916	chr11_19007297_19011685	mLN_SPF_vs_pLN_SPF	90	0.428571	0.666667	0.125	0.5	0.75	0.333333	0.428571	0	0	0
351	chr11	19007935	19007935	chr11_19007297_19011685	mLN_SPF_vs_pLN_SPF	90	0.333333	0.444444	0	0.2	0.75	0.666667	0.428571	0	0	0
352	chr11	19007938	19007938	chr11_19007297_19011685	mLN_SPF_vs_pLN_SPF	90	0.333333	0.3	0	0.2	0.444444	0.333333	0.25	0.125	0.2	0
353	chr11	19007947	19007947	chr11_19007297_19011685	mLN_SPF_vs_pLN_SPF	90	0.6	0.666667	0.142857	0.5	0.625	0.5	0.75	0	0	0
354	chr11	19007982	19007982	chr11_19007297_19011685	mLN_SPF_vs_pLN_SPF	90	0.8	0.666667	0.111111	0.6	0.714286	0.857143	0.7	0	0.142857	0
355	chr11	19007999	19007999	chr11_19007297_19011685	mLN_SPF_vs_pLN_SPF	90	0.333333	0.5	0	0	0.333333	0.5	0.555556	0	0	0
356	chr11	19008009	19008009	chr11_19007297_19011685	mLN_SPF_vs_pLN_SPF	90	0.833333	0.75	0.142857	0.2	1	0.714286	0.777778	0	0	0
357	chr11	19008053	19008053	chr11_19007297_19011685	mLN_SPF_vs_pLN_SPF	90	0.666667	0.4	0.111111	0	0.666667	0.428571	0.333333	0	0	0
358	chr11	19008079	19008079	chr11_19007297_19011685	mLN_SPF_vs_pLN_SPF	90	0.5	0	0	0	0.666667	0	0.428571	0	0	0.2
359	chr11	19008091	19008091	chr11_19007297_19011685	mLN_SPF_vs_pLN_SPF	90	0.166667	0.666667	0	0	0.333333	0.4	0.571429	0.1	0	0.25
360	chr11	19008098	19008098	chr11_19007297_19011685	mLN_SPF_vs_pLN_SPF	90	0.666667	0.666667	0.222222	0	1	0.5	0.714286	0	0.25	0.25
361	chr11	19008127	19008127	chr11_19007297_19011685	mLN_SPF_vs_pLN_SPF	90	1	0.666667	0	0.125	1	1	0.75	0.333333	0.25	0.5
362	chr11	19008152	19008152	chr11_19007297_19011685	mLN_SPF_vs_pLN_SPF	90	0	0	0	0	NA	0	0	0	0	0
363	chr11	19008172	19008172	chr11_19007297_19011685	mLN_SPF_vs_pLN_SPF	90	1	1	0.166667	0.2	0.666667	0.857143	1	0.142857	0.142857	0.555556
364	chr11	19008181	19008181	chr11_19007297_19011685	mLN_SPF_vs_pLN_SPF	90	1	1	0	0.2	1	1	0.833333	0.125	0.125	0.285714
365	chr11	19008183	19008183	chr11_19007297_19011685	mLN_SPF_vs_pLN_SPF	90	1	0.5	0	0	1	0.857143	0.6	0.125	0.125	0.142857
366	chr11	19008211	19008211	chr11_19007297_19011685	mLN_SPF_vs_pLN_SPF	90	0.6	0.5	0	0	1	0.6	0.75	0.1	0.125	0.125
367	chr11	19008232	19008232	chr11_19007297_19011685	mLN_SPF_vs_pLN_SPF	90	0.571429	0.333333	0	0	NA	0.666667	0.8	0	0	0.142857
368	chr11	19008291	19008291	chr11_19007297_19011685	mLN_SPF_vs_pLN_SPF	90	0.8	0.333333	0	0.166667	0.5	0.4	0.666667	0	0	0
369	chr11	19008297	19008297	chr11_19007297_19011685	mLN_SPF_vs_pLN_SPF	90	0.8	0.285714	0	0	0.333333	0.5	0.333333	0	0	0
370	chr11	19008299	19008299	chr11_19007297_19011685	mLN_SPF_vs_pLN_SPF	90	0.6	0.428571	0.25	0	0.25	1	0.666667	0	0	0.0909091
371	chr11	19008309	19008309	chr11_19007297_19011685	mLN_SPF_vs_pLN_SPF	90	1	0.666667	0	0	1	1	1	0.181818	0.125	0.153846
372	chr11	19008316	19008316	chr11_19007297_19011685	mLN_SPF_vs_pLN_SPF	90	0.75	0.555556	0	0	1	1	0.8	0	0.111111	0.0769231
373	chr11	19008322	19008322	chr11_19007297_19011685	mLN_SPF_vs_pLN_SPF	90	0.8	0.888889	0	0	1	1	1	0	0.1	0.0833333
374	chr11	19008327	19008327	chr11_19007297_19011685	mLN_SPF_vs_pLN_SPF	90	0.6	0.444444	0	0	1	1	0.5	0	0.125	0.0833333
375	chr11	19008331	19008331	chr11_19007297_19011685	mLN_SPF_vs_pLN_SPF	90	0.5	0.666667	0	0	0.75	0.4	0.25	0	0.125	0.0833333
376	chr11	19008341	19008341	chr11_19007297_19011685	mLN_SPF_vs_pLN_SPF	90	1	0.777778	0	0	1	1	1	0	0.222222	0.2
377	chr11	19008356	19008356	chr11_19007297_19011685	mLN_SPF_vs_pLN_SPF	90	1	0.6	0	0	0.8	1	0.75	0.0769231	0.1	0.125
378	chr11	19008411	19008411	chr11_19007297_19011685	mLN_SPF_vs_pLN_SPF	90	0.8	0.5	0.1	0.0909091	1	0.833333	0.666667	0	0.285714	0
379	chr11	19008502	19008502	chr11_19007297_19011685	mLN_SPF_vs_pLN_SPF	90	0.857143	0.833333	0.3125	0.166667	0.5	0.823529	0.857143	0.111111	0	0
380	chr11	19008711	19008711	chr11_19007297_19011685	mLN_SPF_vs_pLN_SPF	90	0.833333	1	0.0666667	0	0.833333	0.714286	0.75	0.125	0.181818	0
381	chr11	19008721	19008721	chr11_19007297_19011685	mLN_SPF_vs_pLN_SPF	90	0.833333	0.75	0.3125	0	0.6	0.6	1	0	0.272727	0
382	chr11	19008751	19008751	chr11_19007297_19011685	mLN_SPF_vs_pLN_SPF	90	0.714286	0.833333	0.111111	0.111111	0.714286	0.833333	1	0.142857	0.4	0.333333
383	chr11	19008778	19008778	chr11_19007297_19011685	mLN_SPF_vs_pLN_SPF	90	0.571429	1	0	0.1	0.75	0.8	1	0.375	0.5	0.333333
384	chr11	19008844	19008844	chr11_19007297_19011685	mLN_SPF_vs_pLN_SPF	90	0.833333	1	0.166667	0.111111	0.571429	1	0.75	0	0	0.2
385	chr11	19008871	19008871	chr11_19007297_19011685	mLN_SPF_vs_pLN_SPF	90	0.9	1	0.666667	0	0.875	0.9	0.666667	0.0833333	0.625	0.333333
386	chr11	19008924	19008924	chr11_19007297_19011685	mLN_SPF_vs_pLN_SPF	90	0.4	1	0.333333	0	0.571429	0.625	0.666667	0.0714286	0.0714286	0.142857
387	chr11	19009156	19009156	chr11_19007297_19011685	mLN_SPF_vs_pLN_SPF	90	1	1	0.666667	0.444444	0.666667	0.888889	1	0	0.428571	0.5
388	chr11	19009174	19009174	chr11_19007297_19011685	mLN_SPF_vs_pLN_SPF	90	1	1	0.111111	0.125	0.8	0.777778	0.857143	0.375	0.375	0.5
389	chr11	19009206	19009206	chr11_19007297_19011685	mLN_SPF_vs_pLN_SPF	90	1	1	0.375	0.5	1	1	1	0.454545	0.166667	0
390	chr11	19009240	19009240	chr11_19007297_19011685	mLN_SPF_vs_pLN_SPF	90	0.909091	1	0.333333	0.222222	1	1	1	0.428571	0.714286	0.333333
391	chr11	19009260	19009260	chr11_19007297_19011685	mLN_SPF_vs_pLN_SPF	90	0.888889	1	0.285714	0.2	1	1	1	0.357143	0.428571	0.666667
392	chr11	19009267	19009267	chr11_19007297_19011685	mLN_SPF_vs_pLN_SPF	90	1	1	0.5	0.285714	1	0.857143	1	0.428571	0.428571	0.555556
393	chr11	19009388	19009388	chr11_19007297_19011685	mLN_SPF_vs_pLN_SPF	90	1	0.923077	0.1	0.125	0.888889	0.875	0.9	0.25	0.214286	0.636364
394	chr11	19009471	19009471	chr11_19007297_19011685	mLN_SPF_vs_pLN_SPF	90	0.875	0.714286	0.0833333	0.133333	0.888889	0.5	0.555556	0.0625	0.0714286	0.0769231
395	chr11	19009542	19009542	chr11_19007297_19011685	mLN_SPF_vs_pLN_SPF	90	0.833333	0.875	0.272727	0.421053	0.818182	1	1	0.294118	0.25	0.166667
396	chr11	19009586	19009586	chr11_19007297_19011685	mLN_SPF_vs_pLN_SPF	90	1	0.714286	0.142857	0.3125	1	0.785714	1	0.0666667	0.363636	0.4
397	chr11	19009673	19009673	chr11_19007297_19011685	mLN_SPF_vs_pLN_SPF	90	1	0.8	0	0	1	1	0.666667	0	0.5	0.5
398	chr11	19009699	19009699	chr11_19007297_19011685	mLN_SPF_vs_pLN_SPF	90	1	1	0.5	0.25	1	1	1	0	0.571429	0.5
399	chr11	19009740	19009740	chr11_19007297_19011685	mLN_SPF_vs_pLN_SPF	90	1	1	0.4	0.5	1	0.6	1	0	0.5	1
400	chr11	19009810	19009810	chr11_19007297_19011685	mLN_SPF_vs_pLN_SPF	90	1	0.333333	0	0	1	1	0	0	0.2	0
401	chr11	19009821	19009821	chr11_19007297_19011685	mLN_SPF_vs_pLN_SPF	90	1	0.333333	0.25	0	1	1	1	0	0.285714	0.6
402	chr11	19009830	19009830	chr11_19007297_19011685	mLN_SPF_vs_pLN_SPF	90	1	0.8	0.25	0	1	1	1	0	0.5	0.2
403	chr11	19009906	19009906	chr11_19007297_19011685	mLN_SPF_vs_pLN_SPF	90	1	0.857143	0.25	0.333333	0.75	0.8	1	0	0.4	0.25
404	chr11	19009908	19009908	chr11_19007297_19011685	mLN_SPF_vs_pLN_SPF	90	0.833333	1	0.5	0	0.5	0.8	1	0	0.4	0.25
405	chr11	19009992	19009992	chr11_19007297_19011685	mLN_SPF_vs_pLN_SPF	90	0.6	0.833333	0.142857	0.111111	1	0.428571	0.555556	0	0.25	0
406	chr11	19010002	19010002	chr11_19007297_19011685	mLN_SPF_vs_pLN_SPF	90	0.571429	0.6	0	0.1	1	0.571429	0.428571	0	0.125	0
407	chr11	19010089	19010089	chr11_19007297_19011685	mLN_SPF_vs_pLN_SPF	90	0.571429	0.428571	0	0	0.75	0.777778	0.222222	0	0	0.2
408	chr11	19010091	19010091	chr11_19007297_19011685	mLN_SPF_vs_pLN_SPF	90	0.571429	0.571429	0	0	0.666667	0.333333	0.666667	0	0.125	0
409	chr11	19010372	19010372	chr11_19007297_19011685	mLN_SPF_vs_pLN_SPF	90	0.333333	0	0	0.142857	0.166667	0.428571	0.5	0.25	0.125	0.142857
410	chr11	19010388	19010388	chr11_19007297_19011685	mLN_SPF_vs_pLN_SPF	90	0	0.5	0	0	0.571429	0.6	0.428571	0.25	0.2	0.166667
411	chr11	19010393	19010393	chr11_19007297_19011685	mLN_SPF_vs_pLN_SPF	90	0.333333	1	0.125	0.142857	0.75	0.8	0.714286	0.333333	0.2	0.2
412	chr11	19010411	19010411	chr11_19007297_19011685	mLN_SPF_vs_pLN_SPF	90	0.6	0.333333	0.1	0.2	0	0.285714	0.111111	0.25	0.1	0.333333
413	chr11	19010423	19010423	chr11_19007297_19011685	mLN_SPF_vs_pLN_SPF	90	0.2	0.666667	0.2	0.25	0.142857	0.428571	0	0	0	0.111111
414	chr11	19010464	19010464	chr11_19007297_19011685	mLN_SPF_vs_pLN_SPF	90	0.5	0.333333	0	0	0.333333	0.5	0.625	0.333333	0.4	0.166667
415	chr11	19010466	19010466	chr11_19007297_19011685	mLN_SPF_vs_pLN_SPF	90	0	0	0.125	0	0.333333	0.272727	0.375	0.333333	0	0
416	chr11	19010497	19010497	chr11_19007297_19011685	mLN_SPF_vs_pLN_SPF	90	0.5	0.333333	0	0	0.666667	0.727273	0.3	0.2	0.4	0
417	chr11	19010505	19010505	chr11_19007297_19011685	mLN_SPF_vs_pLN_SPF	90	0.333333	0.4	0	0	0.5	0.6	0.4	0.2	0	0
418	chr11	19010573	19010573	chr11_19007297_19011685	mLN_SPF_vs_pLN_SPF	90	0.333333	0	0	0	0.333333	0.5	0.333333	0	0	0
419	chr11	19010624	19010624	chr11_19007297_19011685	mLN_SPF_vs_pLN_SPF	90	0.166667	0.142857	0	0	0.428571	0.142857	0.8	0	0.2	0.2
420	chr11	19010717	19010717	chr11_19007297_19011685	mLN_SPF_vs_pLN_SPF	90	0.666667	0.454545	0.142857	0.0666667	0.5	0.625	0.75	0.3	0.25	0
421	chr11	19010721	19010721	chr11_19007297_19011685	mLN_SPF_vs_pLN_SPF	90	0.833333	0.818182	0	0.2	0.714286	0.666667	0.857143	0.333333	0.384615	0
422	chr11	19010725	19010725	chr11_19007297_19011685	mLN_SPF_vs_pLN_SPF	90	0.714286	0.4	0	0.2	0.8	0.9	0.875	0.25	0.230769	0
423	chr11	19010756	19010756	chr11_19007297_19011685	mLN_SPF_vs_pLN_SPF	90	0.6	0.777778	0	0.307692	1	0.833333	0.625	0.111111	0.25	0
424	chr11	19010767	19010767	chr11_19007297_19011685	mLN_SPF_vs_pLN_SPF	90	0.8	0.875	0	0.230769	0.75	0.888889	0.888889	0.666667	0.230769	0
425	chr11	19010782	19010782	chr11_19007297_19011685	mLN_SPF_vs_pLN_SPF	90	0.6	0.625	0	0	0.666667	0.777778	0.5	0.2	0.0714286	0
426	chr11	19010997	19010997	chr11_19007297_19011685	mLN_SPF_vs_pLN_SPF	90	1	1	0.142857	0.4	0.8	0.8	0.75	0	0.1	0.4
427	chr11	19011024	19011024	chr11_19007297_19011685	mLN_SPF_vs_pLN_SPF	90	1	1	0.333333	0.5	0.8	1	0.75	0.5	0.0833333	0.3
428	chr11	19011054	19011054	chr11_19007297_19011685	mLN_SPF_vs_pLN_SPF	90	0.857143	0.714286	0	0	0.833333	0.666667	0.375	0.0833333	0.111111	0
429	chr11	19011235	19011235	chr11_19007297_19011685	mLN_SPF_vs_pLN_SPF	90	1	1	0.3	0.2	0.666667	1	1	0.0909091	0.272727	0.6
430	chr11	19011322	19011322	chr11_19007297_19011685	mLN_SPF_vs_pLN_SPF	90	0.666667	0.5	0.25	0.2	0.8	0.375	0.555556	0.125	0	0.166667
431	chr11	19011357	19011357	chr11_19007297_19011685	mLN_SPF_vs_pLN_SPF	90	1	1	0.545455	0.5	0.923077	0.875	1	0.857143	0.357143	0.384615
432	chr11	19011382	19011382	chr11_19007297_19011685	mLN_SPF_vs_pLN_SPF	90	0.8	0.833333	0.1	0	0.818182	0.625	0.727273	0.181818	0.0833333	0.0909091
433	chr11	19011441	19011441	chr11_19007297_19011685	mLN_SPF_vs_pLN_SPF	90	0	0.5	0	0	0.25	0.5	0.4	0.0833333	0.0714286	0.1
434	chr11	19011516	19011516	chr11_19007297_19011685	mLN_SPF_vs_pLN_SPF	90	0.75	0.833333	0.3	0.333333	1	1	0.545455	0.2	0.1875	0.333333
435	chr11	19011531	19011531	chr11_19007297_19011685	mLN_SPF_vs_pLN_SPF	90	1	1	0.25	0.5	0.666667	0.833333	0.818182	0.454545	0.4375	0.666667
436	chr11	19011615	19011615	chr11_19007297_19011685	mLN_SPF_vs_pLN_SPF	90	1	1	0.75	1	1	1	1	0.454545	0.8	0.833333
437	chr11	19011685	19011685	chr11_19007297_19011685	mLN_SPF_vs_pLN_SPF	90	1	1	0.5	0.5	1	0.875	1	0.5	0.5	0.375
438	chr1	184715575	184715575	chr1_184715575_184718978	mLN_SPF_vs_pLN_SPF	91	0.666667	0.9	0.75	0.444444	0.5625	0.714286	0.625	0.636364	0.75	0.272727
439	chr1	184715669	184715669	chr1_184715575_184718978	mLN_SPF_vs_pLN_SPF	91	0.5	0.7	0.642857	0.363636	0.857143	0.75	0.8	0.666667	0.75	0.625
440	chr1	184715759	184715759	chr1_184715575_184718978	mLN_SPF_vs_pLN_SPF	91	0.857143	0.545455	1	0.5	0.333333	0.3	0.714286	0.733333	1	0.555556
441	chr1	184715904	184715904	chr1_184715575_184718978	mLN_SPF_vs_pLN_SPF	91	1	0.777778	0.8	0.833333	0.833333	0.666667	0.666667	0.818182	0.75	0.9
442	chr1	184715923	184715923	chr1_184715575_184718978	mLN_SPF_vs_pLN_SPF	91	0.5	0.6	0.636364	0.8	0.714286	0.666667	0.363636	0.777778	0.75	0.8
443	chr1	184715952	184715952	chr1_184715575_184718978	mLN_SPF_vs_pLN_SPF	91	1	1	0.8	0.714286	0.5	0.5	0.363636	0.75	0.857143	0.636364
444	chr1	184715961	184715961	chr1_184715575_184718978	mLN_SPF_vs_pLN_SPF	91	0.5	0.714286	0.75	0.5	0.555556	0.166667	0.222222	0.142857	0.571429	0.454545
445	chr1	184716057	184716057	chr1_184715575_184718978	mLN_SPF_vs_pLN_SPF	91	0.333333	0.833333	0.25	0.545455	0.357143	0.272727	0.25	0.5	0.625	0.428571
446	chr1	184716101	184716101	chr1_184715575_184718978	mLN_SPF_vs_pLN_SPF	91	0.272727	0.5	0.357143	0.7	0.466667	0.133333	0.166667	0.428571	0.444444	0.5
447	chr1	184716110	184716110	chr1_184715575_184718978	mLN_SPF_vs_pLN_SPF	91	0.222222	0.4	0.357143	0.444444	0.333333	0.142857	0.230769	0.5	0.25	0.642857
448	chr1	184716233	184716233	chr1_184715575_184718978	mLN_SPF_vs_pLN_SPF	91	0.166667	0.181818	0.222222	0.444444	0.25	0	0.357143	0.333333	0.25	0.454545
449	chr1	184716365	184716365	chr1_184715575_184718978	mLN_SPF_vs_pLN_SPF	91	0.333333	0.571429	0.833333	0.875	0.333333	0.571429	0.363636	1	1	0.666667
450	chr1	184716427	184716427	chr1_184715575_184718978	mLN_SPF_vs_pLN_SPF	91	0.625	0.5	1	0.857143	0.6	0.285714	0.5	0.75	1	0.666667
451	chr1	184716468	184716468	chr1_184715575_184718978	mLN_SPF_vs_pLN_SPF	91	0.142857	0.25	1	0.428571	0	0.285714	0.2	0.5	1	0.8
452	chr1	184716475	184716475	chr1_184715575_184718978	mLN_SPF_vs_pLN_SPF	91	0	0.333333	1	0.5	0.166667	0.142857	0.2	0.5	1	0.4
453	chr1	184716494	184716494	chr1_184715575_184718978	mLN_SPF_vs_pLN_SPF	91	0.166667	0.25	0.5	0.142857	0	0.166667	0.333333	0.2	0	0.2
454	chr1	184716529	184716529	chr1_184715575_184718978	mLN_SPF_vs_pLN_SPF	91	0	0	1	0.375	0	0.166667	0.333333	0.5	0.4	0.166667
455	chr1	184716553	184716553	chr1_184715575_184718978	mLN_SPF_vs_pLN_SPF	91	0	0	0.333333	0.428571	0	0	0	0.333333	0	0.142857
456	chr1	184716606	184716606	chr1_184715575_184718978	mLN_SPF_vs_pLN_SPF	91	0.166667	0	0.75	0.5	0	0	0.25	0.5	0.142857	0.333333
457	chr1	184716645	184716645	chr1_184715575_184718978	mLN_SPF_vs_pLN_SPF	91	0	0	0.25	0.25	0	0	0	0.285714	0	0
458	chr1	184716692	184716692	chr1_184715575_184718978	mLN_SPF_vs_pLN_SPF	91	0	0.166667	1	0.333333	0	0.1	0	0.142857	0.5	0.333333
459	chr1	184716759	184716759	chr1_184715575_184718978	mLN_SPF_vs_pLN_SPF	91	0.166667	0.222222	0.5	0.428571	0	0.181818	0.142857	0.75	0.375	0.5
460	chr1	184716764	184716764	chr1_184715575_184718978	mLN_SPF_vs_pLN_SPF	91	0.166667	0.111111	0.5	0.466667	0.222222	0.272727	0.142857	0.25	0.444444	0.1
461	chr1	184716778	184716778	chr1_184715575_184718978	mLN_SPF_vs_pLN_SPF	91	0.142857	0.222222	1	0.8	0.111111	0.333333	0.428571	1	0.857143	0.6
462	chr1	184716879	184716879	chr1_184715575_184718978	mLN_SPF_vs_pLN_SPF	91	0.857143	0.444444	1	0.916667	0	0.4	0.714286	1	1	0.777778
463	chr1	184716882	184716882	chr1_184715575_184718978	mLN_SPF_vs_pLN_SPF	91	0	0	0.666667	0.454545	0.333333	0	0.166667	0.8	0.8	0.6
464	chr1	184716911	184716911	chr1_184715575_184718978	mLN_SPF_vs_pLN_SPF	91	0.1	0	0.6	0.727273	0.142857	0.4	0.428571	0.5	0.666667	0.875
465	chr1	184716966	184716966	chr1_184715575_184718978	mLN_SPF_vs_pLN_SPF	91	0.25	0.25	1	0.666667	0.285714	0	0.444444	0.714286	0.857143	1
466	chr1	184717015	184717015	chr1_184715575_184718978	mLN_SPF_vs_pLN_SPF	91	0.25	0.166667	0.857143	0.777778	0.571429	0.25	0.444444	0.857143	0.777778	1
467	chr1	184717050	184717050	chr1_184715575_184718978	mLN_SPF_vs_pLN_SPF	91	0.333333	0.2	1	0.9	0.5	0.416667	0.25	0.888889	0.777778	0.833333
468	chr1	184717054	184717054	chr1_184715575_184718978	mLN_SPF_vs_pLN_SPF	91	0.333333	0.5	0.857143	0.8	0.777778	0.416667	0.333333	1	0.888889	1
469	chr1	184717129	184717129	chr1_184715575_184718978	mLN_SPF_vs_pLN_SPF	91	0.25	0	0.8	0.8	0.1	0	0.181818	0.555556	0.75	0.6
470	chr1	184717147	184717147	chr1_184715575_184718978	mLN_SPF_vs_pLN_SPF	91	0	0.142857	0.875	0.7	0.375	0.153846	0.333333	0.714286	0.75	1
471	chr1	184717189	184717189	chr1_184715575_184718978	mLN_SPF_vs_pLN_SPF	91	0	0	0.571429	0.4	0	0.181818	0.0714286	0.285714	0.5	0.285714
472	chr1	184717215	184717215	chr1_184715575_184718978	mLN_SPF_vs_pLN_SPF	91	0	0.375	1	0.666667	0.25	0	0.181818	0.571429	0.9	0.571429
473	chr1	184717234	184717234	chr1_184715575_184718978	mLN_SPF_vs_pLN_SPF	91	0.4	0.285714	0.75	1	0.25	0.333333	0.1	0.666667	0.916667	0.666667
474	chr1	184717275	184717275	chr1_184715575_184718978	mLN_SPF_vs_pLN_SPF	91	1	0.857143	1	0.8	0.571429	0.714286	0.875	0.8	0.9	0.4
475	chr1	184717307	184717307	chr1_184715575_184718978	mLN_SPF_vs_pLN_SPF	91	0.25	0.714286	1	1	0.333333	0.833333	0.142857	0.833333	0.909091	0.75
476	chr1	184717343	184717343	chr1_184715575_184718978	mLN_SPF_vs_pLN_SPF	91	0.2	0.5	0.75	0.833333	0.363636	1	0.2	0.875	0.9	0.666667
477	chr1	184717351	184717351	chr1_184715575_184718978	mLN_SPF_vs_pLN_SPF	91	0	0	0.25	0.333333	0.166667	0.5	0.2	0.166667	0.625	0.5
478	chr1	184717373	184717373	chr1_184715575_184718978	mLN_SPF_vs_pLN_SPF	91	0	0	1	0.8	0.0769231	0.333333	0.285714	0.833333	0.777778	1
479	chr1	184717403	184717403	chr1_184715575_184718978	mLN_SPF_vs_pLN_SPF	91	0	0	0.333333	0.25	0	0	0	0	0.285714	0.333333
480	chr1	184717430	184717430	chr1_184715575_184718978	mLN_SPF_vs_pLN_SPF	91	0.285714	0.222222	1	1	0.272727	0.25	0	0.8	0.714286	0.333333
481	chr1	184717448	184717448	chr1_184715575_184718978	mLN_SPF_vs_pLN_SPF	91	0	0.428571	0.888889	1	0.0769231	0.125	0	0.666667	0.714286	0
482	chr1	184717485	184717485	chr1_184715575_184718978	mLN_SPF_vs_pLN_SPF	91	0.333333	0.833333	0.9	1	0.555556	0.428571	0.666667	1	1	0.666667
483	chr1	184717507	184717507	chr1_184715575_184718978	mLN_SPF_vs_pLN_SPF	91	0.25	0	0.9	1	0.5	0.4	0	1	0.75	0.5
484	chr1	184717518	184717518	chr1_184715575_184718978	mLN_SPF_vs_pLN_SPF	91	0	0	0.777778	1	0.5	0.25	0	0.75	1	0
485	chr1	184717604	184717604	chr1_184715575_184718978	mLN_SPF_vs_pLN_SPF	91	0	NA	1	0.5	0	0.2	0	NA	0.4	NA
486	chr1	184717691	184717691	chr1_184715575_184718978	mLN_SPF_vs_pLN_SPF	91	0.571429	0.25	1	1	0.5	0.111111	0.166667	0.5	0.4	0.5
487	chr1	184717717	184717717	chr1_184715575_184718978	mLN_SPF_vs_pLN_SPF	91	0.375	0.25	1	1	0.25	0.25	0.285714	0.666667	0.666667	0.833333
488	chr1	184717852	184717852	chr1_184715575_184718978	mLN_SPF_vs_pLN_SPF	91	0.714286	0.333333	1	0.888889	0.25	0.285714	0.5	1	0.777778	0.5
489	chr1	184717889	184717889	chr1_184715575_184718978	mLN_SPF_vs_pLN_SPF	91	0.2	0.25	1	0.833333	0	0	0.4	1	0.666667	0.857143
490	chr1	184717900	184717900	chr1_184715575_184718978	mLN_SPF_vs_pLN_SPF	91	0.333333	0.75	1	0.888889	0.666667	0.142857	0.166667	1	1	0.6
491	chr1	184717953	184717953	chr1_184715575_184718978	mLN_SPF_vs_pLN_SPF	91	0.6	0.5	0.8	0.8	0.166667	0.444444	0	0.666667	0.6	1
492	chr1	184717976	184717976	chr1_184715575_184718978	mLN_SPF_vs_pLN_SPF	91	0.75	0.571429	1	0.916667	0.571429	0.285714	0.428571	1	0.5	0.8
493	chr1	184718011	184718011	chr1_184715575_184718978	mLN_SPF_vs_pLN_SPF	91	0.6	0.428571	0.75	0.7	0.428571	0.5	0.25	1	0.5	1
494	chr1	184718029	184718029	chr1_184715575_184718978	mLN_SPF_vs_pLN_SPF	91	0.4	0.777778	0.75	0.9	0.375	0.166667	0.5	1	0.6	0.875
495	chr1	184718093	184718093	chr1_184715575_184718978	mLN_SPF_vs_pLN_SPF	91	0.866667	0.555556	0.857143	0.75	0.363636	0.3	0.6	0.833333	0.9	0.625
496	chr1	184718143	184718143	chr1_184715575_184718978	mLN_SPF_vs_pLN_SPF	91	0.846154	0.8	1	0.8	0.666667	0.636364	1	0.75	0.666667	0.833333
497	chr1	184718185	184718185	chr1_184715575_184718978	mLN_SPF_vs_pLN_SPF	91	0.5	0.6	1	0.5	0.4	0.692308	0.25	0.909091	0.9	0.769231
498	chr1	184718240	184718240	chr1_184715575_184718978	mLN_SPF_vs_pLN_SPF	91	0.375	0.5	1	1	0.5	0.363636	0.375	0.7	0.75	0.666667
499	chr1	184718262	184718262	chr1_184715575_184718978	mLN_SPF_vs_pLN_SPF	91	0.142857	0.777778	0.8	0.75	0.666667	0.6	0.5	0.888889	0.916667	0.666667
500	chr1	184718308	184718308	chr1_184715575_184718978	mLN_SPF_vs_pLN_SPF	91	0.5	0.714286	0.666667	1	0.5	0.857143	0.166667	0.857143	0.833333	1
501	chr1	184718320	184718320	chr1_184715575_184718978	mLN_SPF_vs_pLN_SPF	91	0.142857	0.2	0.25	1	0.4	0.333333	0.285714	0.714286	0.583333	0.4
502	chr1	184718348	184718348	chr1_184715575_184718978	mLN_SPF_vs_pLN_SPF	91	0	0	0.4	0.833333	0.166667	0.214286	0	0.833333	0.545455	0.142857
503	chr1	184718367	184718367	chr1_184715575_184718978	mLN_SPF_vs_pLN_SPF	91	0	0	0.6	0.833333	0.142857	0.285714	0.285714	1	0.727273	0.75
504	chr1	184718385	184718385	chr1_184715575_184718978	mLN_SPF_vs_pLN_SPF	91	0.2	0	0.5	0.714286	0.4	0.384615	0.333333	0.666667	0.545455	0.571429
505	chr1	184718387	184718387	chr1_184715575_184718978	mLN_SPF_vs_pLN_SPF	91	0	0.333333	0.25	1	0.2	0.454545	0.222222	0.833333	0.666667	0.571429
506	chr1	184718419	184718419	chr1_184715575_184718978	mLN_SPF_vs_pLN_SPF	91	0	0	0.6	0.8	0.714286	0.5	0.363636	1	0.777778	0.428571
507	chr1	184718449	184718449	chr1_184715575_184718978	mLN_SPF_vs_pLN_SPF	91	0	0	0.666667	0.7	0.2	0.1	0.181818	0.5	0.777778	0.4
508	chr1	184718486	184718486	chr1_184715575_184718978	mLN_SPF_vs_pLN_SPF	91	0.142857	NA	1	0.25	0.166667	0.1	0	0.166667	0.857143	0.4
509	chr1	184718491	184718491	chr1_184715575_184718978	mLN_SPF_vs_pLN_SPF	91	0.142857	NA	0.333333	0.714286	0.166667	0.1	0.1	0.428571	0.857143	0.4
510	chr1	184718515	184718515	chr1_184715575_184718978	mLN_SPF_vs_pLN_SPF	91	0.222222	0.333333	1	0.2	0.25	0.111111	0.111111	0.333333	0.75	0.25
511	chr1	184718519	184718519	chr1_184715575_184718978	mLN_SPF_vs_pLN_SPF	91	0.444444	0.25	0.5	0.8	0.428571	0.333333	0.285714	0.333333	0.666667	0.75
512	chr1	184718528	184718528	chr1_184715575_184718978	mLN_SPF_vs_pLN_SPF	91	0.444444	1	1	0.75	0.6	0.428571	0.285714	0.5	0.666667	1
513	chr1	184718532	184718532	chr1_184715575_184718978	mLN_SPF_vs_pLN_SPF	91	0.222222	0.8	0.666667	0.6	0.6	0.428571	0.25	0.4	0.5	0.6
514	chr1	184718535	184718535	chr1_184715575_184718978	mLN_SPF_vs_pLN_SPF	91	0	0.6	0.666667	0.6	0.4	0	0.125	0.6	0.75	0.4
515	chr1	184718547	184718547	chr1_184715575_184718978	mLN_SPF_vs_pLN_SPF	91	0.375	0.333333	0.666667	0.6	0.6	0	0.444444	0.6	0.666667	0.4
516	chr1	184718564	184718564	chr1_184715575_184718978	mLN_SPF_vs_pLN_SPF	91	0.25	0	1	0.5	0.166667	0	0.125	0.333333	0.333333	0.6
517	chr1	184718569	184718569	chr1_184715575_184718978	mLN_SPF_vs_pLN_SPF	91	0.111111	0	0.25	0.25	0.166667	0	0	0.166667	0	0.5
518	chr1	184718628	184718628	chr1_184715575_184718978	mLN_SPF_vs_pLN_SPF	91	0	0	0.6	0.8	0.142857	0.166667	0.222222	0	0.25	0.4
519	chr1	184718637	184718637	chr1_184715575_184718978	mLN_SPF_vs_pLN_SPF	91	0	0	0.2	0	0.142857	0	0.1	0	0.25	0.2
520	chr1	184718642	184718642	chr1_184715575_184718978	mLN_SPF_vs_pLN_SPF	91	0	0.125	0.8	0.75	0.142857	0.125	0.272727	0	0	0.6
521	chr1	184718663	184718663	chr1_184715575_184718978	mLN_SPF_vs_pLN_SPF	91	0	0	0.2	0.5	0	0.111111	0.25	0.142857	0	0
522	chr1	184718680	184718680	chr1_184715575_184718978	mLN_SPF_vs_pLN_SPF	91	0	0	0.5	0.666667	0.142857	0.1	0.333333	0	0.25	0.285714
523	chr1	184718699	184718699	chr1_184715575_184718978	mLN_SPF_vs_pLN_SPF	91	0	0.125	0.333333	0.166667	0	0.0909091	0.222222	0.25	0	0.111111
524	chr1	184718701	184718701	chr1_184715575_184718978	mLN_SPF_vs_pLN_SPF	91	0	0	0.166667	0.5	0	0.0909091	0	0	0.2	0.333333
525	chr1	184718705	184718705	chr1_184715575_184718978	mLN_SPF_vs_pLN_SPF	91	0	0.125	0.8	0.285714	0	0	0.111111	0.285714	0.25	0.111111
526	chr1	184718714	184718714	chr1_184715575_184718978	mLN_SPF_vs_pLN_SPF	91	0	0	0.2	0.375	0	0.272727	0.3	0	0.333333	0.285714
527	chr1	184718722	184718722	chr1_184715575_184718978	mLN_SPF_vs_pLN_SPF	91	0	0.125	0.75	0.714286	0	0.0909091	0.111111	0.125	0.5	0.25
528	chr1	184718757	184718757	chr1_184715575_184718978	mLN_SPF_vs_pLN_SPF	91	0	0.166667	0.666667	0.714286	0.166667	0.2	0.285714	0.444444	0.833333	0.166667
529	chr1	184718768	184718768	chr1_184715575_184718978	mLN_SPF_vs_pLN_SPF	91	0	0.333333	0.5	0.6	0.0909091	0.25	0.2	0.375	0.285714	0.166667
530	chr1	184718770	184718770	chr1_184715575_184718978	mLN_SPF_vs_pLN_SPF	91	0	0.333333	0.5	0.8	0.0909091	0.3125	0.2	0.571429	0.428571	0.2
531	chr1	184718779	184718779	chr1_184715575_184718978	mLN_SPF_vs_pLN_SPF	91	0	0.142857	0.666667	0.75	0.3	0.266667	0	0.571429	0.5	0.4
532	chr1	184718792	184718792	chr1_184715575_184718978	mLN_SPF_vs_pLN_SPF	91	0	0.285714	0.571429	0.6	0.2	0.133333	0	0.714286	1	0.142857
533	chr1	184718794	184718794	chr1_184715575_184718978	mLN_SPF_vs_pLN_SPF	91	0	0.166667	0.428571	0.666667	0.272727	0.133333	0.25	0.428571	0.5	0.375
534	chr1	184718803	184718803	chr1_184715575_184718978	mLN_SPF_vs_pLN_SPF	91	0	0.142857	0.571429	0.5	0.0909091	0.133333	0	0.375	0.333333	0.25
535	chr1	184718899	184718899	chr1_184715575_184718978	mLN_SPF_vs_pLN_SPF	91	0.6	0.4	0.666667	0.625	0.5	0.3	0.222222	0.666667	0.666667	0.857143
536	chr1	184718907	184718907	chr1_184715575_184718978	mLN_SPF_vs_pLN_SPF	91	0.1	0	0.571429	0.428571	0.428571	0.272727	0.111111	0.583333	0.5	0.833333
537	chr1	184718910	184718910	chr1_184715575_184718978	mLN_SPF_vs_pLN_SPF	91	0.333333	0.166667	0.428571	0.5	0.333333	0.363636	0.125	0.909091	0.75	0.6
538	chr1	184718954	184718954	chr1_184715575_184718978	mLN_SPF_vs_pLN_SPF	91	0.166667	0.142857	0.7	0.666667	0.428571	0.230769	0.0909091	0.4	0.666667	0.714286
539	chr1	184718978	184718978	chr1_184715575_184718978	mLN_SPF_vs_pLN_SPF	91	0.615385	0.375	0.636364	0.857143	0.166667	0.166667	0.1	0.75	0.714286	0.75
540	chr6	143498579	143498579	chr6_143498579_143501433	mLN_SPF_vs_pLN_SPF	69	0.666667	0.8	0.9	1	1	1	0.818182	0.714286	1	1
541	chr6	143498614	143498614	chr6_143498579_143501433	mLN_SPF_vs_pLN_SPF	69	1	1	1	1	0.75	0.666667	0.692308	0.75	0.833333	1
542	chr6	143498618	143498618	chr6_143498579_143501433	mLN_SPF_vs_pLN_SPF	69	1	1	1	1	0.875	1	1	1	0.666667	1
543	chr6	143498630	143498630	chr6_143498579_143501433	mLN_SPF_vs_pLN_SPF	69	1	1	1	1	0.75	1	0.909091	1	0.666667	1
544	chr6	143498673	143498673	chr6_143498579_143501433	mLN_SPF_vs_pLN_SPF	69	0.5	0.5	0.888889	1	0.833333	0.333333	0.666667	0.555556	1	1
545	chr6	143498718	143498718	chr6_143498579_143501433	mLN_SPF_vs_pLN_SPF	69	1	0.333333	0.9	1	0.5	0.5	0.25	1	0.666667	0.571429
546	chr6	143498744	143498744	chr6_143498579_143501433	mLN_SPF_vs_pLN_SPF	69	1	0.75	0.9	1	0.75	0.833333	1	0.857143	1	0.833333
547	chr6	143498799	143498799	chr6_143498579_143501433	mLN_SPF_vs_pLN_SPF	69	0.666667	0.666667	0.555556	0.8	0.833333	0.714286	0.571429	0.875	0.666667	1
548	chr6	143498831	143498831	chr6_143498579_143501433	mLN_SPF_vs_pLN_SPF	69	0.5	0.333333	0.9	0.875	0.625	0.285714	0.8	0.714286	1	1
549	chr6	143498840	143498840	chr6_143498579_143501433	mLN_SPF_vs_pLN_SPF	69	0.75	0.5	0.7	0.777778	0.857143	0.75	0.714286	1	0.857143	0.5
550	chr6	143498880	143498880	chr6_143498579_143501433	mLN_SPF_vs_pLN_SPF	69	0.4	0.75	0.875	0.636364	0.166667	0.571429	0.3	0.875	0.833333	0.333333
551	chr6	143498903	143498903	chr6_143498579_143501433	mLN_SPF_vs_pLN_SPF	69	0.75	0.444444	0.6	0.846154	0.714286	0.555556	0.428571	0.888889	0.833333	0.6
552	chr6	143498953	143498953	chr6_143498579_143501433	mLN_SPF_vs_pLN_SPF	69	0.75	0.4	0.888889	0.909091	0	0.166667	0.166667	0.6	0.714286	0.6
553	chr6	143498960	143498960	chr6_143498579_143501433	mLN_SPF_vs_pLN_SPF	69	0.5	0.333333	0.875	0.666667	0.666667	0.25	0.2	0.777778	0.833333	0.6
554	chr6	143498982	143498982	chr6_143498579_143501433	mLN_SPF_vs_pLN_SPF	69	0.333333	0.142857	0.666667	0.888889	0	0.3	0.25	0.75	0.8	0.666667
555	chr6	143498987	143498987	chr6_143498579_143501433	mLN_SPF_vs_pLN_SPF	69	0.333333	0.142857	1	0.9	0.333333	0.2	0.4	0.714286	1	0.666667
556	chr6	143499008	143499008	chr6_143498579_143501433	mLN_SPF_vs_pLN_SPF	69	0.25	0.5	0.666667	0.888889	0.75	0.5	0.25	1	1	1
557	chr6	143499031	143499031	chr6_143498579_143501433	mLN_SPF_vs_pLN_SPF	69	0.333333	0.6	0.777778	0.666667	0	0.4	0.4	0.833333	0.571429	0.857143
558	chr6	143499066	143499066	chr6_143498579_143501433	mLN_SPF_vs_pLN_SPF	69	0.333333	0.75	0.714286	0.666667	0	0.333333	0.4	0.75	0.727273	0.5
559	chr6	143499090	143499090	chr6_143498579_143501433	mLN_SPF_vs_pLN_SPF	69	0	0.4	0.923077	0.666667	0.5	0.166667	0.333333	0.428571	0.666667	0.5
560	chr6	143499097	143499097	chr6_143498579_143501433	mLN_SPF_vs_pLN_SPF	69	0.285714	0.6	0.666667	0.875	0.2	0.2	0.333333	0.5	0.5	0.6
561	chr6	143499169	143499169	chr6_143498579_143501433	mLN_SPF_vs_pLN_SPF	69	0.666667	0.166667	0.75	0.875	0.333333	0.333333	0	0.8	0.916667	0.857143
562	chr6	143499181	143499181	chr6_143498579_143501433	mLN_SPF_vs_pLN_SPF	69	0.888889	0.5	0.9	0.857143	0.857143	0.5	0.5	0.857143	0.9	0.857143
563	chr6	143499188	143499188	chr6_143498579_143501433	mLN_SPF_vs_pLN_SPF	69	0.555556	0.4	0.777778	1	0.285714	0.1	0.333333	0.875	0.777778	0.857143
564	chr6	143499197	143499197	chr6_143498579_143501433	mLN_SPF_vs_pLN_SPF	69	0.7	0.8	0.875	1	0.428571	0.454545	0.666667	0.75	1	1
565	chr6	143499267	143499267	chr6_143498579_143501433	mLN_SPF_vs_pLN_SPF	69	0.428571	0.375	0	0.5	0.125	0.111111	0.4	1	0.75	0.666667
566	chr6	143499282	143499282	chr6_143498579_143501433	mLN_SPF_vs_pLN_SPF	69	0.571429	0.7	1	0.714286	0.571429	0.777778	0.444444	0.777778	0.75	0.6
567	chr6	143499390	143499390	chr6_143498579_143501433	mLN_SPF_vs_pLN_SPF	69	0	0.0833333	0.777778	0.785714	0.166667	0.25	0.0833333	0.857143	0.8	0.285714
568	chr6	143499415	143499415	chr6_143498579_143501433	mLN_SPF_vs_pLN_SPF	69	0	0.1	0.857143	0.615385	0.166667	0.222222	0.0714286	1	1	0.375
569	chr6	143499468	143499468	chr6_143498579_143501433	mLN_SPF_vs_pLN_SPF	69	0.4	0	0.714286	0.846154	0.125	0	0.0769231	1	0.75	0.333333
570	chr6	143499471	143499471	chr6_143498579_143501433	mLN_SPF_vs_pLN_SPF	69	0.4	0	1	0.769231	0	0.142857	0	0.8	0.75	0.5
571	chr6	143499475	143499475	chr6_143498579_143501433	mLN_SPF_vs_pLN_SPF	69	0.4	0.166667	1	0.846154	0.111111	0.25	0.0833333	0.714286	1	0.428571
572	chr6	143499493	143499493	chr6_143498579_143501433	mLN_SPF_vs_pLN_SPF	69	0.4	0	1	1	0.1	0.142857	0.181818	0.888889	0.833333	0.5
573	chr6	143499498	143499498	chr6_143498579_143501433	mLN_SPF_vs_pLN_SPF	69	0.333333	0.142857	1	1	0.1	0.5	0.272727	0.75	0.833333	0.6
574	chr6	143499503	143499503	chr6_143498579_143501433	mLN_SPF_vs_pLN_SPF	69	0.333333	0	0.75	0.818182	0.25	0.444444	0.0833333	0.75	1	0.714286
575	chr6	143499572	143499572	chr6_143498579_143501433	mLN_SPF_vs_pLN_SPF	69	0	0	0.5	0.375	0.0769231	0.0833333	0.0714286	0.583333	0.7	0.5
576	chr6	143499648	143499648	chr6_143498579_143501433	mLN_SPF_vs_pLN_SPF	69	0	0.166667	0.636364	0.777778	0	0.181818	0.125	0.9375	1	0.75
577	chr6	143499781	143499781	chr6_143498579_143501433	mLN_SPF_vs_pLN_SPF	69	0	0	0.666667	0.666667	0.125	0.0909091	0	0.888889	0.777778	0
578	chr6	143499833	143499833	chr6_143498579_143501433	mLN_SPF_vs_pLN_SPF	69	0.1	0	0.666667	0.666667	0.222222	0	0.142857	0.8	0.571429	0.666667
579	chr6	143499845	143499845	chr6_143498579_143501433	mLN_SPF_vs_pLN_SPF	69	0.2	0.25	0.25	1	0.181818	0.0769231	0.333333	0.75	0.5	0.714286
580	chr6	143499894	143499894	chr6_143498579_143501433	mLN_SPF_vs_pLN_SPF	69	0	0	0.75	0.888889	0.111111	0	0.166667	1	0.857143	0.875
581	chr6	143499903	143499903	chr6_143498579_143501433	mLN_SPF_vs_pLN_SPF	69	0	0.166667	0.75	0.8	0.25	0	0.25	0.75	0.9	0.714286
582	chr6	143500002	143500002	chr6_143498579_143501433	mLN_SPF_vs_pLN_SPF	69	0	0.0769231	0.666667	0.5	0.125	0	0.25	0.3	0.25	0.571429
583	chr6	143500039	143500039	chr6_143498579_143501433	mLN_SPF_vs_pLN_SPF	69	0.333333	0.0714286	0.777778	0.636364	0.111111	0.1	0.25	0.571429	0.285714	0.533333
584	chr6	143500108	143500108	chr6_143498579_143501433	mLN_SPF_vs_pLN_SPF	69	0	0	0.5	0.7	0	0	0	0.3125	0.0909091	0.333333
585	chr6	143500176	143500176	chr6_143498579_143501433	mLN_SPF_vs_pLN_SPF	69	0.25	0	0.2	0.4	0.125	0.0625	0	0.5	0.571429	0.142857
586	chr6	143500264	143500264	chr6_143498579_143501433	mLN_SPF_vs_pLN_SPF	69	0.25	0	0.571429	0.545455	0.2	0.5	0.125	0.454545	0.7	1
587	chr6	143500271	143500271	chr6_143498579_143501433	mLN_SPF_vs_pLN_SPF	69	0.363636	0	0.666667	0.636364	0.133333	0.416667	0	0.272727	1	1
588	chr6	143500283	143500283	chr6_143498579_143501433	mLN_SPF_vs_pLN_SPF	69	0.454545	0	0.625	0.6	0.214286	0.166667	0.142857	0.7	1	1
589	chr6	143500299	143500299	chr6_143498579_143501433	mLN_SPF_vs_pLN_SPF	69	0.4	0	0.571429	0.375	0.166667	0.2	0.125	0.444444	1	0.666667
590	chr6	143500310	143500310	chr6_143498579_143501433	mLN_SPF_vs_pLN_SPF	69	0.2	0	0.285714	0.166667	0.0833333	0.1	0.25	0.166667	0.666667	0.5
591	chr6	143500373	143500373	chr6_143498579_143501433	mLN_SPF_vs_pLN_SPF	69	0.25	0	0.571429	0	0	0.285714	0.125	0.25	0.833333	0.8
592	chr6	143500401	143500401	chr6_143498579_143501433	mLN_SPF_vs_pLN_SPF	69	0.166667	0	0.5	0.333333	0	0	0.142857	0.666667	0.571429	0.8
593	chr6	143500410	143500410	chr6_143498579_143501433	mLN_SPF_vs_pLN_SPF	69	0.166667	0	0.75	0.666667	0.2	0.166667	0.166667	0.666667	0.833333	0.6
594	chr6	143500417	143500417	chr6_143498579_143501433	mLN_SPF_vs_pLN_SPF	69	0	0	0.8	0.833333	0.2	0.5	0.2	0.714286	1	1
595	chr6	143500431	143500431	chr6_143498579_143501433	mLN_SPF_vs_pLN_SPF	69	0.166667	0.166667	0.5	0.5	0.2	0	0	0.571429	0.75	0.857143
596	chr6	143500463	143500463	chr6_143498579_143501433	mLN_SPF_vs_pLN_SPF	69	0.166667	0.2	0.5	0.571429	0.2	0.2	0.125	0.555556	0.5	0.833333
597	chr6	143500465	143500465	chr6_143498579_143501433	mLN_SPF_vs_pLN_SPF	69	0.333333	0.6	1	1	0.2	0.166667	0.444444	0.714286	1	0.833333
598	chr6	143500471	143500471	chr6_143498579_143501433	mLN_SPF_vs_pLN_SPF	69	0.166667	0.2	1	0.857143	0.333333	0.333333	0.333333	0.833333	1	1
599	chr6	143500480	143500480	chr6_143498579_143501433	mLN_SPF_vs_pLN_SPF	69	0	0.25	1	0.6	0.2	0	0.222222	0.833333	0.5	0.857143
600	chr6	143500509	143500509	chr6_143498579_143501433	mLN_SPF_vs_pLN_SPF	69	0.5	0.428571	1	0.666667	0.4	0.333333	0.142857	0.6	0.8	1
601	chr6	143500514	143500514	chr6_143498579_143501433	mLN_SPF_vs_pLN_SPF	69	0.25	0	1	1	0	0.2	0.428571	0.6	0.666667	0.833333
602	chr6	143500534	143500534	chr6_143498579_143501433	mLN_SPF_vs_pLN_SPF	69	0.5	0.571429	1	1	0.6	1	0.5	1	0.833333	0.777778
603	chr6	143500640	143500640	chr6_143498579_143501433	mLN_SPF_vs_pLN_SPF	69	0.75	1	1	0.875	0.8	1	1	1	0.9	1
604	chr6	143500657	143500657	chr6_143498579_143501433	mLN_SPF_vs_pLN_SPF	69	0.625	0.6	0.833333	0.714286	0.9	0.75	0.5	0.571429	1	0.833333
605	chr6	143500778	143500778	chr6_143498579_143501433	mLN_SPF_vs_pLN_SPF	69	0.5	1	0.75	0.769231	0.6	0.8	0.571429	0.666667	0.833333	0.909091
606	chr6	143500902	143500902	chr6_143498579_143501433	mLN_SPF_vs_pLN_SPF	69	0.166667	0.142857	0.642857	0.8	0	0.0625	0	0.833333	0.714286	0.6
607	chr6	143500922	143500922	chr6_143498579_143501433	mLN_SPF_vs_pLN_SPF	69	0.5	0.2	0.583333	0.888889	0	0.0555556	0.0833333	0.5	0.428571	0.6
608	chr6	143501029	143501029	chr6_143498579_143501433	mLN_SPF_vs_pLN_SPF	69	0.777778	0.444444	0.75	0.888889	0.5	0.444444	0.666667	1	0.666667	0.8
609	chr6	143501253	143501253	chr6_143498579_143501433	mLN_SPF_vs_pLN_SPF	69	0.6	0.6	0.666667	0.25	0.545455	0.7	0.545455	0.615385	0.846154	0.714286
610	chr6	143501383	143501383	chr6_143498579_143501433	mLN_SPF_vs_pLN_SPF	69	0.75	0.727273	0.307692	0.333333	0.166667	0.666667	0.785714	0.7	0.8	0.333333
611	chr6	143501422	143501422	chr6_143498579_143501433	mLN_SPF_vs_pLN_SPF	69	0.9	0.789474	0.692308	0.636364	0.727273	0.8125	0.785714	0.6875	0.909091	0.6
612	chr6	143501433	143501433	chr6_143498579_143501433	mLN_SPF_vs_pLN_SPF	69	0.545455	0.722222	0.333333	0.4	0.3	0.4375	0.538462	0.625	0.555556	0.25
613	chr3	55782557	55782557	chr3_55782557_55784417	mLN_SPF_vs_pLN_SPF	66	0.6	0.625	0.5	0.666667	0.4	0.4	0.25	0.833333	0.625	0.8
614	chr3	55782560	55782560	chr3_55782557_55784417	mLN_SPF_vs_pLN_SPF	66	0.6	0.75	0.538462	0.875	0.2	0.8	0.25	0.846154	0.75	1
615	chr3	55782618	55782618	chr3_55782557_55784417	mLN_SPF_vs_pLN_SPF	66	0.666667	0.333333	0.727273	0.666667	0.571429	0.777778	0.428571	0.785714	0.666667	0.6
616	chr3	55782626	55782626	chr3_55782557_55784417	mLN_SPF_vs_pLN_SPF	66	0.833333	0.444444	0.727273	0.714286	0.428571	0.666667	0.285714	0.785714	0.666667	0.714286
617	chr3	55782638	55782638	chr3_55782557_55784417	mLN_SPF_vs_pLN_SPF	66	0.333333	0.222222	0.5	0.571429	0.5	0.8	0.125	0.833333	0.5	0.375
618	chr3	55782709	55782709	chr3_55782557_55784417	mLN_SPF_vs_pLN_SPF	66	0.4	0.5	0.571429	0.857143	0.25	0.272727	0.166667	0.666667	0.666667	0.666667
619	chr3	55782728	55782728	chr3_55782557_55784417	mLN_SPF_vs_pLN_SPF	66	0.6	0.571429	0.428571	0.75	0	0.4	0.25	0.6	0.6	0.75
620	chr3	55782730	55782730	chr3_55782557_55784417	mLN_SPF_vs_pLN_SPF	66	0.4	0.285714	0.5	0.75	1	0.5	0.25	0.8	0.8	1
621	chr3	55782745	55782745	chr3_55782557_55784417	mLN_SPF_vs_pLN_SPF	66	0.4	0.333333	0.25	0.25	0	0.5	0	0.75	1	0.75
622	chr3	55782757	55782757	chr3_55782557_55784417	mLN_SPF_vs_pLN_SPF	66	0.5	0.666667	0.666667	1	NA	0.4	0.5	0.75	1	0.5
623	chr3	55782801	55782801	chr3_55782557_55784417	mLN_SPF_vs_pLN_SPF	66	0.4	0.333333	0	0.6	0.5	0.285714	0.5	0	0.833333	0.6
624	chr3	55782810	55782810	chr3_55782557_55784417	mLN_SPF_vs_pLN_SPF	66	0.166667	0.285714	0	0.5	0.5	0.375	0.428571	0	0.857143	0.333333
625	chr3	55782814	55782814	chr3_55782557_55784417	mLN_SPF_vs_pLN_SPF	66	0.333333	0.5	0	1	0.5	0.5	0.5	0	0.714286	0.666667
626	chr3	55782842	55782842	chr3_55782557_55784417	mLN_SPF_vs_pLN_SPF	66	0.166667	0.2	0	0.833333	0.5	0.5	0.666667	0	0.7	0.4
627	chr3	55782864	55782864	chr3_55782557_55784417	mLN_SPF_vs_pLN_SPF	66	0.25	0	0.5	1	0.333333	0.7	0.6	0	0.75	0.25
628	chr3	55782875	55782875	chr3_55782557_55784417	mLN_SPF_vs_pLN_SPF	66	0.25	0	0	0.666667	0.333333	0.555556	0.363636	0.666667	0.333333	0.5
629	chr3	55782889	55782889	chr3_55782557_55784417	mLN_SPF_vs_pLN_SPF	66	0.375	0.5	0.5	1	0	0.5	0.9	0.75	0.833333	0.666667
630	chr3	55782908	55782908	chr3_55782557_55784417	mLN_SPF_vs_pLN_SPF	66	0.5	0	0	0.833333	0.2	0.25	0.3	0	0.4	0.5
631	chr3	55782923	55782923	chr3_55782557_55784417	mLN_SPF_vs_pLN_SPF	66	0.5	0	0.5	0.714286	0.2	0.125	0.5	0.8	0.833333	0.333333
632	chr3	55782933	55782933	chr3_55782557_55784417	mLN_SPF_vs_pLN_SPF	66	0.75	0.4	0	1	0.333333	0.571429	0.5	0.857143	0.833333	0.333333
633	chr3	55782957	55782957	chr3_55782557_55784417	mLN_SPF_vs_pLN_SPF	66	0.75	0.571429	0.666667	1	0.666667	0.375	0.5	1	0.833333	0.6
634	chr3	55782965	55782965	chr3_55782557_55784417	mLN_SPF_vs_pLN_SPF	66	0.75	0.5	0.5	0.333333	0.5	0.285714	0.25	0.777778	0.333333	0.4
635	chr3	55782977	55782977	chr3_55782557_55784417	mLN_SPF_vs_pLN_SPF	66	0.6	0.555556	0.75	0.333333	0.5	0.166667	0.444444	1	0.75	0.5
636	chr3	55782999	55782999	chr3_55782557_55784417	mLN_SPF_vs_pLN_SPF	66	0.5	0.2	0.666667	0.5	0.333333	0	0.166667	0.625	1	0.5
637	chr3	55783001	55783001	chr3_55782557_55784417	mLN_SPF_vs_pLN_SPF	66	0.5	0.3	0.666667	1	0.333333	0	0.428571	0.625	0.5	0.4
638	chr3	55783044	55783044	chr3_55782557_55784417	mLN_SPF_vs_pLN_SPF	66	0.285714	0.444444	0.2	0.5	0.181818	0.125	0.416667	0.25	0	0.333333
639	chr3	55783074	55783074	chr3_55782557_55784417	mLN_SPF_vs_pLN_SPF	66	0.285714	0.2	0.714286	1	0.615385	0.25	0.111111	0.8	0.6	0.857143
640	chr3	55783087	55783087	chr3_55782557_55784417	mLN_SPF_vs_pLN_SPF	66	0.25	0.2	0.75	0.5	0.615385	0.333333	0.222222	0.833333	0.333333	0.666667
641	chr3	55783110	55783110	chr3_55782557_55784417	mLN_SPF_vs_pLN_SPF	66	0.142857	0.111111	0.545455	0.333333	0.230769	0	0.2	0.666667	0.4	0.75
642	chr3	55783113	55783113	chr3_55782557_55784417	mLN_SPF_vs_pLN_SPF	66	0.2	0.25	0.8	0.666667	0.384615	0.285714	0.2	1	0.4	1
643	chr3	55783142	55783142	chr3_55782557_55784417	mLN_SPF_vs_pLN_SPF	66	0.25	0	0.75	0.6	0.181818	0.333333	0.222222	1	0.5	0.714286
644	chr3	55783144	55783144	chr3_55782557_55784417	mLN_SPF_vs_pLN_SPF	66	0.333333	0	0.833333	0.5	0.181818	0.285714	0.333333	1	0.666667	0.75
645	chr3	55783177	55783177	chr3_55782557_55784417	mLN_SPF_vs_pLN_SPF	66	0	0.166667	1	0.8	0.416667	0.5	0.555556	0.833333	1	1
646	chr3	55783182	55783182	chr3_55782557_55784417	mLN_SPF_vs_pLN_SPF	66	0.25	0.285714	1	0.8	0.166667	0.25	0.222222	1	1	1
647	chr3	55783209	55783209	chr3_55782557_55784417	mLN_SPF_vs_pLN_SPF	66	0	0.125	0.5	0.8	0.0833333	0	0.125	0.8	0.666667	0.75
648	chr3	55783215	55783215	chr3_55782557_55784417	mLN_SPF_vs_pLN_SPF	66	0	0.142857	0.166667	0.6	0.0833333	0.125	0	0.6	0.75	0.666667
649	chr3	55783257	55783257	chr3_55782557_55784417	mLN_SPF_vs_pLN_SPF	66	0.5	0.142857	0.4	0.571429	0.3	0	0.111111	0.8	0.5	0.5
650	chr3	55783263	55783263	chr3_55782557_55784417	mLN_SPF_vs_pLN_SPF	66	0	0.142857	0.4	0.666667	0.4	0.2	0.222222	1	0.4	0.714286
651	chr3	55783266	55783266	chr3_55782557_55784417	mLN_SPF_vs_pLN_SPF	66	0	0.142857	0.5	0.777778	0.333333	0.333333	0.111111	1	0.428571	0.571429
652	chr3	55783286	55783286	chr3_55782557_55784417	mLN_SPF_vs_pLN_SPF	66	0	0.333333	0.666667	0.769231	0.5	0.4	0.222222	0.8	0.555556	0.571429
653	chr3	55783302	55783302	chr3_55782557_55784417	mLN_SPF_vs_pLN_SPF	66	0	0	1	0.615385	0.3	0.2	0.222222	1	0.777778	0.714286
654	chr3	55783309	55783309	chr3_55782557_55784417	mLN_SPF_vs_pLN_SPF	66	0.333333	0.125	1	0.769231	0.333333	0.5	0.222222	0.666667	0.8	0.625
655	chr3	55783347	55783347	chr3_55782557_55784417	mLN_SPF_vs_pLN_SPF	66	0.4	0.444444	0.666667	0.833333	0.555556	0.363636	0.25	1	0.8	0.5
656	chr3	55783364	55783364	chr3_55782557_55784417	mLN_SPF_vs_pLN_SPF	66	0	0.333333	0.333333	0.636364	0.6	0.3	0.2	1	0.8	0.5
657	chr3	55783369	55783369	chr3_55782557_55784417	mLN_SPF_vs_pLN_SPF	66	0.285714	0.333333	1	0.818182	0.5	0.2	0.6	1	0.6	0.666667
658	chr3	55783378	55783378	chr3_55782557_55784417	mLN_SPF_vs_pLN_SPF	66	0	0.111111	0.5	0.416667	0.428571	0.2	0.2	0.25	0.571429	0.5
659	chr3	55783409	55783409	chr3_55782557_55784417	mLN_SPF_vs_pLN_SPF	66	0.222222	0.25	0.5	0.8	0.4	0.5	0.2	0.5	0.666667	0.8
660	chr3	55783457	55783457	chr3_55782557_55784417	mLN_SPF_vs_pLN_SPF	66	0.285714	0.25	1	0.555556	0.333333	0.111111	0.25	0.4	0.777778	1
661	chr3	55783461	55783461	chr3_55782557_55784417	mLN_SPF_vs_pLN_SPF	66	0.285714	0	0.5	0.444444	0.333333	0.2	0	0.4	0.777778	1
662	chr3	55783480	55783480	chr3_55782557_55784417	mLN_SPF_vs_pLN_SPF	66	0.25	0	1	0.5	0.285714	0.1	0	0.428571	0.666667	0.666667
663	chr3	55783508	55783508	chr3_55782557_55784417	mLN_SPF_vs_pLN_SPF	66	0.333333	0	1	0.571429	0	0	0	0.375	0.375	0.6
664	chr3	55783524	55783524	chr3_55782557_55784417	mLN_SPF_vs_pLN_SPF	66	0.333333	0	0.666667	0.333333	0.333333	0	0.111111	0.666667	0.444444	0.6
665	chr3	55783535	55783535	chr3_55782557_55784417	mLN_SPF_vs_pLN_SPF	66	0.666667	0	1	0.4	0.4	0	0.111111	0.666667	0.666667	0.6
666	chr3	55783537	55783537	chr3_55782557_55784417	mLN_SPF_vs_pLN_SPF	66	0.333333	0	0.5	0.4	0.6	0	0.111111	0.666667	0.666667	0.666667
667	chr3	55783556	55783556	chr3_55782557_55784417	mLN_SPF_vs_pLN_SPF	66	0	0	0.5	0.5	0.166667	0	0	0.666667	0.571429	0.714286
668	chr3	55783588	55783588	chr3_55782557_55784417	mLN_SPF_vs_pLN_SPF	66	0	0	0.5	0.285714	0.125	0	0	0.222222	0	0
669	chr3	55783650	55783650	chr3_55782557_55784417	mLN_SPF_vs_pLN_SPF	66	0	0	0.4	0.727273	0.285714	0	0.0909091	0.5	0.666667	0.75
670	chr3	55783664	55783664	chr3_55782557_55784417	mLN_SPF_vs_pLN_SPF	66	0.25	0	0.8	0.6	0.428571	0.1	0.181818	0.714286	0.785714	1
671	chr3	55783674	55783674	chr3_55782557_55784417	mLN_SPF_vs_pLN_SPF	66	0.2	0	1	0.75	0.444444	0.0909091	0.1	0.571429	0.6875	0.857143
672	chr3	55783704	55783704	chr3_55782557_55784417	mLN_SPF_vs_pLN_SPF	66	0.2	0	1	0.625	0.625	0.2	0.111111	0.8	0.6875	0.75
673	chr3	55783765	55783765	chr3_55782557_55784417	mLN_SPF_vs_pLN_SPF	66	0.142857	0	1	0.75	0.333333	0.0909091	0	1	0.7	0.333333
674	chr3	55783771	55783771	chr3_55782557_55784417	mLN_SPF_vs_pLN_SPF	66	0.166667	0	0.888889	0.555556	0.2	0.363636	0	0.75	0.875	0.5
675	chr3	55783833	55783833	chr3_55782557_55784417	mLN_SPF_vs_pLN_SPF	66	0.333333	0.2	0.75	0.818182	0	0	0	0.75	0.857143	0.6
676	chr3	55783839	55783839	chr3_55782557_55784417	mLN_SPF_vs_pLN_SPF	66	0.4	0.2	0.75	0.818182	0	0.142857	0	0.75	0.857143	0.833333
677	chr3	55783852	55783852	chr3_55782557_55784417	mLN_SPF_vs_pLN_SPF	66	0.25	0.4	0.571429	0.8	0	0.25	0	0.666667	0.625	0.8
678	chr3	55783859	55783859	chr3_55782557_55784417	mLN_SPF_vs_pLN_SPF	66	0.25	0.4	0.428571	0.666667	0	0.111111	0	0.666667	0.666667	0.6
679	chr3	55783869	55783869	chr3_55782557_55784417	mLN_SPF_vs_pLN_SPF	66	0.25	0	0.333333	0.8	0	0.222222	0	0.666667	0.571429	0.666667
680	chr3	55783884	55783884	chr3_55782557_55784417	mLN_SPF_vs_pLN_SPF	66	0.333333	0.4	0.5	1	0.2	0.333333	0	0.6	0.5	0.5
681	chr3	55783888	55783888	chr3_55782557_55784417	mLN_SPF_vs_pLN_SPF	66	0.444444	0.5	0.666667	0.875	0.1	0.444444	0	0.6	0.666667	0.5
682	chr3	55783896	55783896	chr3_55782557_55784417	mLN_SPF_vs_pLN_SPF	66	0.555556	0.5	0.8	0.875	0.181818	0.333333	0	1	0.5	0.5
683	chr3	55783933	55783933	chr3_55782557_55784417	mLN_SPF_vs_pLN_SPF	66	0.142857	0.6	1	1	0.1	0.333333	0	0.75	0.714286	0.4
684	chr3	55783936	55783936	chr3_55782557_55784417	mLN_SPF_vs_pLN_SPF	66	0.142857	0.833333	1	0.714286	0	0.3	0	0.75	0.857143	0.4
685	chr3	55783958	55783958	chr3_55782557_55784417	mLN_SPF_vs_pLN_SPF	66	0.166667	0.6	1	1	0.2	0.333333	0.5	0.8	0.25	0.5
686	chr3	55783991	55783991	chr3_55782557_55784417	mLN_SPF_vs_pLN_SPF	66	0.25	0.375	0.833333	0.8	0.25	0.375	0.333333	0.75	0.5	0.5
687	chr3	55784004	55784004	chr3_55782557_55784417	mLN_SPF_vs_pLN_SPF	66	0.142857	0.428571	0.666667	0.9	0.25	0.333333	0.142857	0.714286	0.571429	0.333333
688	chr3	55784018	55784018	chr3_55782557_55784417	mLN_SPF_vs_pLN_SPF	66	0.142857	0	0.833333	0.8	0.375	0.333333	0.222222	0.75	0.333333	0.428571
689	chr3	55784023	55784023	chr3_55782557_55784417	mLN_SPF_vs_pLN_SPF	66	0.428571	0.6	1	0.909091	0.333333	0.666667	0.272727	0.777778	0.7	0.428571
690	chr3	55784124	55784124	chr3_55782557_55784417	mLN_SPF_vs_pLN_SPF	66	0.2	0	0.333333	0.818182	0.111111	0	0.25	0.733333	0.444444	0.333333
691	chr3	55784127	55784127	chr3_55782557_55784417	mLN_SPF_vs_pLN_SPF	66	0.2	0.428571	1	0.875	0.111111	0.333333	0.3	0.933333	0.6	0.666667
692	chr3	55784168	55784168	chr3_55782557_55784417	mLN_SPF_vs_pLN_SPF	66	0.333333	0.333333	1	0.857143	0.142857	0.5	0.5	1	0.4	0.777778
693	chr3	55784288	55784288	chr3_55782557_55784417	mLN_SPF_vs_pLN_SPF	66	0.555556	0.555556	0.833333	0.769231	0.571429	0.571429	0.636364	0.857143	0.666667	0.846154
694	chr3	55784380	55784380	chr3_55782557_55784417	mLN_SPF_vs_pLN_SPF	66	1	0.8	1	0.875	0.9	0.666667	0.888889	1	0.8	0.769231
695	chr3	55784405	55784405	chr3_55782557_55784417	mLN_SPF_vs_pLN_SPF	66	0.6	0.8	1	0.6	0.818182	0.4	0.777778	1	0.769231	0.7
696	chr3	55784417	55784417	chr3_55782557_55784417	mLN_SPF_vs_pLN_SPF	66	0.6	0.8	1	0.7	0.833333	0.333333	1	1	0.636364	0.8
697	chr12	54064379	54064379	chr12_54064379_54066008	mLN_SPF_vs_pLN_SPF	44	1	0.666667	0.75	0.888889	0.714286	1	1	0.8	0.875	1
698	chr12	54064410	54064410	chr12_54064379_54066008	mLN_SPF_vs_pLN_SPF	44	0.75	1	1	0.909091	0.833333	1	0.875	1	1	1
699	chr12	54064428	54064428	chr12_54064379_54066008	mLN_SPF_vs_pLN_SPF	44	0.857143	0.888889	1	1	0.857143	0.833333	1	0.875	1	0.833333
700	chr12	54064551	54064551	chr12_54064379_54066008	mLN_SPF_vs_pLN_SPF	44	0.5	0.3	0.833333	0.363636	0.25	0.25	0.166667	0.538462	1	0.666667
701	chr12	54064568	54064568	chr12_54064379_54066008	mLN_SPF_vs_pLN_SPF	44	1	0.8	0.714286	0.727273	0.5	0.636364	0.5	0.545455	1	0.75
702	chr12	54064634	54064634	chr12_54064379_54066008	mLN_SPF_vs_pLN_SPF	44	0.75	0.769231	1	0.727273	0.8	0.923077	0.8	0.888889	0.875	1
703	chr12	54064796	54064796	chr12_54064379_54066008	mLN_SPF_vs_pLN_SPF	44	0	0.0952381	0.538462	0.4	0.4	0.181818	0.166667	0.1875	0.333333	0.5
704	chr12	54064882	54064882	chr12_54064379_54066008	mLN_SPF_vs_pLN_SPF	44	0	0.214286	0.8	0.833333	0	0	0.0666667	0.714286	0.6	0.625
705	chr12	54064884	54064884	chr12_54064379_54066008	mLN_SPF_vs_pLN_SPF	44	0	0.357143	0.6	0.666667	0.166667	0	0.0666667	0.857143	0.5	0.571429
706	chr12	54064898	54064898	chr12_54064379_54066008	mLN_SPF_vs_pLN_SPF	44	0	0.222222	0.181818	0.142857	0	0	0.0625	0.5	0.4	0.333333
707	chr12	54064971	54064971	chr12_54064379_54066008	mLN_SPF_vs_pLN_SPF	44	0.166667	0	0.4	0.75	0	0	0	0.555556	0.5	0.7
708	chr12	54064996	54064996	chr12_54064379_54066008	mLN_SPF_vs_pLN_SPF	44	0.111111	0	0.5	0.666667	0	0	0	0.636364	0.5	0.6
709	chr12	54065002	54065002	chr12_54064379_54066008	mLN_SPF_vs_pLN_SPF	44	0.2	0	0	0.3	0	0	0	0.555556	0.75	0.444444
710	chr12	54065032	54065032	chr12_54064379_54066008	mLN_SPF_vs_pLN_SPF	44	0.0769231	0	0.333333	0.25	0	0	0	0.583333	0.6	0.4
711	chr12	54065037	54065037	chr12_54064379_54066008	mLN_SPF_vs_pLN_SPF	44	0.166667	0	0.666667	0.454545	0.166667	0	0	0.538462	0.8	0.7
712	chr12	54065039	54065039	chr12_54064379_54066008	mLN_SPF_vs_pLN_SPF	44	0	0	0	0	0	0	0	0	0	0
713	chr12	54065052	54065052	chr12_54064379_54066008	mLN_SPF_vs_pLN_SPF	44	0.0769231	0	0.5	0.636364	0	0	0	0.5	0.666667	0.875
714	chr12	54065063	54065063	chr12_54064379_54066008	mLN_SPF_vs_pLN_SPF	44	0.0769231	0	0.6	0.5	0	0.0833333	0	0.5	0.571429	0.375
715	chr12	54065108	54065108	chr12_54064379_54066008	mLN_SPF_vs_pLN_SPF	44	0	0	0.75	0.555556	0	0	0	0.625	0.6	0.5
716	chr12	54065171	54065171	chr12_54064379_54066008	mLN_SPF_vs_pLN_SPF	44	0	0.5	0.666667	0.5	0	0	0	0.571429	0.5	0.6
717	chr12	54065197	54065197	chr12_54064379_54066008	mLN_SPF_vs_pLN_SPF	44	0.444444	0.666667	1	1	0.666667	0.272727	0.4	1	0.714286	1
718	chr12	54065233	54065233	chr12_54064379_54066008	mLN_SPF_vs_pLN_SPF	44	0.2	0.6	1	1	0.142857	0.3	0.333333	1	1	0.75
719	chr12	54065253	54065253	chr12_54064379_54066008	mLN_SPF_vs_pLN_SPF	44	0.1	0.2	0.6	0.833333	0	0	0.0833333	0.875	0.8	0.75
720	chr12	54065275	54065275	chr12_54064379_54066008	mLN_SPF_vs_pLN_SPF	44	0.4	0.6	1	1	0.166667	0.25	0.266667	1	0.8	1
721	chr12	54065289	54065289	chr12_54064379_54066008	mLN_SPF_vs_pLN_SPF	44	0	0.4	1	1	0	0.2	0.0666667	1	0.8	1
722	chr12	54065310	54065310	chr12_54064379_54066008	mLN_SPF_vs_pLN_SPF	44	0.5	0.5	0.8	0.714286	0.166667	0.333333	0.538462	1	0.833333	1
723	chr12	54065337	54065337	chr12_54064379_54066008	mLN_SPF_vs_pLN_SPF	44	0.454545	0.25	0.8	0.916667	0.125	0	0.214286	0.5	0.4	1
724	chr12	54065404	54065404	chr12_54064379_54066008	mLN_SPF_vs_pLN_SPF	44	0.25	0	0.9	0.642857	0.1	0	0.222222	0.8	0.5	0.888889
725	chr12	54065444	54065444	chr12_54064379_54066008	mLN_SPF_vs_pLN_SPF	44	0.333333	0.666667	0.666667	0.75	0.222222	0	0.181818	1	0.75	1
726	chr12	54065447	54065447	chr12_54064379_54066008	mLN_SPF_vs_pLN_SPF	44	0.666667	0.5	1	1	0.222222	0.4	0.25	0.888889	0.8	0.833333
727	chr12	54065506	54065506	chr12_54064379_54066008	mLN_SPF_vs_pLN_SPF	44	0.166667	0.25	0.666667	0.5	0.285714	0.222222	0.368421	0.888889	0.5	0.928571
728	chr12	54065508	54065508	chr12_54064379_54066008	mLN_SPF_vs_pLN_SPF	44	0.666667	0.25	1	0.75	0.285714	0.125	0.411765	0.666667	1	0.857143
729	chr12	54065516	54065516	chr12_54064379_54066008	mLN_SPF_vs_pLN_SPF	44	0.5	0.375	0.857143	1	0.428571	0.111111	0.555556	1	1	0.857143
730	chr12	54065645	54065645	chr12_54064379_54066008	mLN_SPF_vs_pLN_SPF	44	0	0.0909091	0.5	0.5	0	0.153846	0.166667	0.5	0	0.333333
731	chr12	54065731	54065731	chr12_54064379_54066008	mLN_SPF_vs_pLN_SPF	44	0	0.125	0.214286	0.25	0	0	0	0.5	0.0909091	0.25
732	chr12	54065750	54065750	chr12_54064379_54066008	mLN_SPF_vs_pLN_SPF	44	1	0.714286	1	0.833333	0.428571	0.777778	0.384615	0.666667	0.7	1
733	chr12	54065770	54065770	chr12_54064379_54066008	mLN_SPF_vs_pLN_SPF	44	0	0	0.1	0.142857	0	0	0	0.25	0	0
734	chr12	54065796	54065796	chr12_54064379_54066008	mLN_SPF_vs_pLN_SPF	44	0	0	0.125	0	0.142857	0	0.0769231	0.25	0.111111	0
735	chr12	54065826	54065826	chr12_54064379_54066008	mLN_SPF_vs_pLN_SPF	44	0.75	0.6	0.9	0.909091	0.375	0.5	0.909091	1	1	0.75
736	chr12	54065835	54065835	chr12_54064379_54066008	mLN_SPF_vs_pLN_SPF	44	0	0.6	0.4	0.3	0	0.25	0.181818	0.2	0.5	0.25
737	chr12	54065853	54065853	chr12_54064379_54066008	mLN_SPF_vs_pLN_SPF	44	0	0.5	0.416667	0.4	0.111111	0	0	0.1	0.5	0
738	chr12	54065875	54065875	chr12_54064379_54066008	mLN_SPF_vs_pLN_SPF	44	0	0.6	0.571429	0.363636	0.25	0.384615	0.3	0.5	0.714286	0.5
739	chr12	54065982	54065982	chr12_54064379_54066008	mLN_SPF_vs_pLN_SPF	44	1	1	1	1	0.875	1	0.888889	1	1	0.75
740	chr12	54065989	54065989	chr12_54064379_54066008	mLN_SPF_vs_pLN_SPF	44	0.833333	0.714286	0.833333	1	0.857143	1	0.571429	1	1	0.625
741	chr12	54066008	54066008	chr12_54064379_54066008	mLN_SPF_vs_pLN_SPF	44	0.5	0.333333	0.833333	0.8	0.833333	0.9	0.4	1	0.833333	0.8
742	chr4	9082617	9082617	chr4_9082617_9084255	mLN_SPF_vs_pLN_SPF	35	1	0.875	1	1	0.875	0.857143	1	0.916667	0.866667	0.75
743	chr4	9082696	9082696	chr4_9082617_9084255	mLN_SPF_vs_pLN_SPF	35	0.6	1	0.777778	0.857143	0.857143	0.545455	0.833333	0.625	0.888889	0.666667
744	chr4	9082807	9082807	chr4_9082617_9084255	mLN_SPF_vs_pLN_SPF	35	1	1	1	0.75	1	1	1	1	0.9	1
745	chr4	9082825	9082825	chr4_9082617_9084255	mLN_SPF_vs_pLN_SPF	35	0.75	1	1	1	0.666667	1	1	0.833333	1	0.857143
746	chr4	9082906	9082906	chr4_9082617_9084255	mLN_SPF_vs_pLN_SPF	35	1	1	1	0.8	0.666667	0.857143	1	1	0.5	1
747	chr4	9082919	9082919	chr4_9082617_9084255	mLN_SPF_vs_pLN_SPF	35	1	0.666667	1	1	0.6	0.8	1	1	1	1
748	chr4	9082961	9082961	chr4_9082617_9084255	mLN_SPF_vs_pLN_SPF	35	1	1	NA	0.7	1	0.777778	1	1	0.75	1
749	chr4	9083007	9083007	chr4_9082617_9084255	mLN_SPF_vs_pLN_SPF	35	1	1	1	1	0.2	0.5	0.857143	1	1	0.75
750	chr4	9083063	9083063	chr4_9082617_9084255	mLN_SPF_vs_pLN_SPF	35	0.666667	0.8	0.8	1	0.6	0.75	0.875	0.8	0.4	1
751	chr4	9083119	9083119	chr4_9082617_9084255	mLN_SPF_vs_pLN_SPF	35	1	0.428571	1	1	0.272727	0.5	0.5	0.833333	0.8	1
752	chr4	9083146	9083146	chr4_9082617_9084255	mLN_SPF_vs_pLN_SPF	35	1	0.666667	1	0.5	0.428571	0.428571	0.5	1	1	1
753	chr4	9083164	9083164	chr4_9082617_9084255	mLN_SPF_vs_pLN_SPF	35	1	0.6	0.857143	0.666667	0.571429	0.428571	0.230769	1	1	1
754	chr4	9083177	9083177	chr4_9082617_9084255	mLN_SPF_vs_pLN_SPF	35	0.666667	0.222222	1	1	0.285714	0.4	0.1	0.875	1	0.777778
755	chr4	9083231	9083231	chr4_9082617_9084255	mLN_SPF_vs_pLN_SPF	35	0.166667	0	0.8	1	0.25	0.2	0.0769231	0.857143	0.909091	0.9
756	chr4	9083235	9083235	chr4_9082617_9084255	mLN_SPF_vs_pLN_SPF	35	0.166667	0.222222	0.909091	1	0.181818	0.2	0.0833333	1	0.909091	0.9
757	chr4	9083238	9083238	chr4_9082617_9084255	mLN_SPF_vs_pLN_SPF	35	0.166667	0.111111	0.818182	1	0.5	0.2	0	1	0.9	0.9
758	chr4	9083242	9083242	chr4_9082617_9084255	mLN_SPF_vs_pLN_SPF	35	0.166667	0.125	0.909091	0.833333	0	0.25	0	0.714286	1	0.9
759	chr4	9083287	9083287	chr4_9082617_9084255	mLN_SPF_vs_pLN_SPF	35	0.2	0	0.636364	0.888889	0	0	0	1	0.9	0.75
760	chr4	9083362	9083362	chr4_9082617_9084255	mLN_SPF_vs_pLN_SPF	35	0	0	0.857143	0.785714	0	0	0	1	1	1
761	chr4	9083451	9083451	chr4_9082617_9084255	mLN_SPF_vs_pLN_SPF	35	0	0	0.692308	0.818182	0	0	0.285714	1	0.857143	1
762	chr4	9083556	9083556	chr4_9082617_9084255	mLN_SPF_vs_pLN_SPF	35	0	0.1	0.818182	0.75	0	0	0.0833333	0.9	0.5	0.714286
763	chr4	9083609	9083609	chr4_9082617_9084255	mLN_SPF_vs_pLN_SPF	35	0	0	1	0.8	0.0833333	0	0	0.75	1	0.818182
764	chr4	9083625	9083625	chr4_9082617_9084255	mLN_SPF_vs_pLN_SPF	35	0.111111	0	0.888889	0.75	0.0909091	0.0909091	0.25	1	0.833333	0.615385
765	chr4	9083649	9083649	chr4_9082617_9084255	mLN_SPF_vs_pLN_SPF	35	0.142857	0	0.909091	1	0.0909091	0.1	0	1	0.833333	0.666667
766	chr4	9083671	9083671	chr4_9082617_9084255	mLN_SPF_vs_pLN_SPF	35	0.166667	0	0.875	1	0.0714286	0.111111	0	1	1	0.666667
767	chr4	9083715	9083715	chr4_9082617_9084255	mLN_SPF_vs_pLN_SPF	35	0.166667	0	0.666667	1	0.0909091	0.142857	0	0.857143	1	0.666667
768	chr4	9083775	9083775	chr4_9082617_9084255	mLN_SPF_vs_pLN_SPF	35	0.285714	0	1	0.75	0	0.2	0	1	0.5	0.714286
769	chr4	9083780	9083780	chr4_9082617_9084255	mLN_SPF_vs_pLN_SPF	35	0.5	0	1	1	0	0.2	0	1	1	0.714286
770	chr4	9083820	9083820	chr4_9082617_9084255	mLN_SPF_vs_pLN_SPF	35	0.166667	0.285714	1	0.857143	0	0.125	0	0.857143	0.75	0.75
771	chr4	9083857	9083857	chr4_9082617_9084255	mLN_SPF_vs_pLN_SPF	35	0.222222	0	1	0.857143	0.125	0.125	0.125	0.857143	0.5	0.6
772	chr4	9083870	9083870	chr4_9082617_9084255	mLN_SPF_vs_pLN_SPF	35	0.222222	0.2	0.666667	1	0.111111	0.25	0	1	0.666667	0.5
773	chr4	9083883	9083883	chr4_9082617_9084255	mLN_SPF_vs_pLN_SPF	35	0.125	0.3	0.5	0.8	0	0.125	0.125	1	0.666667	0.6
774	chr4	9083891	9083891	chr4_9082617_9084255	mLN_SPF_vs_pLN_SPF	35	0.125	0	1	0.8	0.111111	0.285714	0.111111	0.8	0.6	0.75
775	chr4	9083932	9083932	chr4_9082617_9084255	mLN_SPF_vs_pLN_SPF	35	0.5	0.833333	1	1	0.285714	0.363636	0.444444	1	0.666667	1
776	chr4	9084028	9084028	chr4_9082617_9084255	mLN_SPF_vs_pLN_SPF	35	0.181818	0.25	0.571429	0.333333	0.333333	0.142857	0.153846	0.375	0.375	0
777	chr4	9084069	9084069	chr4_9082617_9084255	mLN_SPF_vs_pLN_SPF	35	0.666667	1	1	1	0.666667	0.285714	0.5	0.75	0.625	0.888889
778	chr4	9084083	9084083	chr4_9082617_9084255	mLN_SPF_vs_pLN_SPF	35	0.6875	0.25	0.75	0.857143	0.166667	0.25	0.416667	0.444444	0.666667	0.727273
779	chr4	9084105	9084105	chr4_9082617_9084255	mLN_SPF_vs_pLN_SPF	35	0.444444	0.75	0.714286	0.857143	0.2	0.285714	0.6	0.75	0.625	0.777778
780	chr4	9084131	9084131	chr4_9082617_9084255	mLN_SPF_vs_pLN_SPF	35	0.375	0.4	0.857143	1	0.4	0.285714	0.352941	0.555556	0.777778	0.636364
781	chr4	9084255	9084255	chr4_9082617_9084255	mLN_SPF_vs_pLN_SPF	35	0.714286	0.8	1	0.888889	0.875	1	0.875	0.666667	1	0.909091
782	chr5	128635590	128635590	chr5_128635590_128637777	mLN_SPF_vs_pLN_SPF	37	1	1	0.714286	0.75	1	1	0.5	1	0.8	0.8
783	chr5	128635592	128635592	chr5_128635590_128637777	mLN_SPF_vs_pLN_SPF	37	1	1	0.666667	1	1	1	1	1	0.8	1
784	chr5	128635706	128635706	chr5_128635590_128637777	mLN_SPF_vs_pLN_SPF	37	1	1	0.9	1	1	1	1	1	1	1
785	chr5	128635714	128635714	chr5_128635590_128637777	mLN_SPF_vs_pLN_SPF	37	1	0.846154	0.9	0.857143	1	1	1	0.833333	1	1
786	chr5	128635741	128635741	chr5_128635590_128637777	mLN_SPF_vs_pLN_SPF	37	0.875	0.909091	0.818182	0.75	1	0.857143	1	1	1	0.857143
787	chr5	128635765	128635765	chr5_128635590_128637777	mLN_SPF_vs_pLN_SPF	37	0.857143	0.866667	0.777778	0.75	1	0.714286	0.5	1	1	0.625
788	chr5	128636007	128636007	chr5_128635590_128637777	mLN_SPF_vs_pLN_SPF	37	1	1	0.833333	1	1	0.9	0.916667	0.714286	1	1
789	chr5	128636276	128636276	chr5_128635590_128637777	mLN_SPF_vs_pLN_SPF	37	1	0.666667	0.8	0.666667	0.4	0.5	0.4	0.666667	1	1
790	chr5	128636283	128636283	chr5_128635590_128637777	mLN_SPF_vs_pLN_SPF	37	0	0.75	0.714286	0.857143	0.4	0.8	0.285714	0.888889	1	0.25
791	chr5	128636358	128636358	chr5_128635590_128637777	mLN_SPF_vs_pLN_SPF	37	0.5	0.25	0.923077	1	0.5	0.111111	0.307692	1	1	1
792	chr5	128636363	128636363	chr5_128635590_128637777	mLN_SPF_vs_pLN_SPF	37	0.25	0.2	1	1	0.4	0	0.375	0.714286	0.818182	0.8
793	chr5	128636381	128636381	chr5_128635590_128637777	mLN_SPF_vs_pLN_SPF	37	0.333333	0.166667	0.933333	1	0.142857	0.111111	0.1875	1	0.833333	1
794	chr5	128636429	128636429	chr5_128635590_128637777	mLN_SPF_vs_pLN_SPF	37	0.166667	0.111111	0.769231	0.857143	0	0.428571	0.384615	0.571429	0.714286	0.833333
795	chr5	128636433	128636433	chr5_128635590_128637777	mLN_SPF_vs_pLN_SPF	37	0.166667	0.125	0.846154	0.8	0.142857	0.625	0.538462	0.857143	0.833333	0.833333
796	chr5	128636524	128636524	chr5_128635590_128637777	mLN_SPF_vs_pLN_SPF	37	0	0.666667	0.636364	0.875	0.5	0.166667	0.363636	0.666667	0.5	0.75
797	chr5	128636560	128636560	chr5_128635590_128637777	mLN_SPF_vs_pLN_SPF	37	0	0.25	0.6	0.75	0.142857	0	0.111111	0.5	0.8	0.5
798	chr5	128636612	128636612	chr5_128635590_128637777	mLN_SPF_vs_pLN_SPF	37	0.833333	0.333333	0.875	1	0.2	0.166667	0	0.75	1	0.875
799	chr5	128636668	128636668	chr5_128635590_128637777	mLN_SPF_vs_pLN_SPF	37	0.166667	0.142857	0.6	0.75	0.1	0	0	0.571429	0.6	0.666667
800	chr5	128636725	128636725	chr5_128635590_128637777	mLN_SPF_vs_pLN_SPF	37	0	0.25	0.875	0.857143	0	0.0714286	0	1	0.818182	0.333333
801	chr5	128636880	128636880	chr5_128635590_128637777	mLN_SPF_vs_pLN_SPF	37	0.3	0.333333	1	1	0.285714	0.3	0.142857	1	0.8	0.5
802	chr5	128636890	128636890	chr5_128635590_128637777	mLN_SPF_vs_pLN_SPF	37	0.333333	0.4	1	1	0	0.5	0.142857	1	1	0.666667
803	chr5	128636892	128636892	chr5_128635590_128637777	mLN_SPF_vs_pLN_SPF	37	0.5	0.4	1	1	0.2	0.636364	0.142857	0.666667	1	0.666667
804	chr5	128636898	128636898	chr5_128635590_128637777	mLN_SPF_vs_pLN_SPF	37	0.25	0.4	1	1	0.1	0.454545	0.25	1	1	0.8
805	chr5	128636921	128636921	chr5_128635590_128637777	mLN_SPF_vs_pLN_SPF	37	0.222222	0.25	1	0.857143	0.1	0.1	0.0833333	1	0.833333	0.8
806	chr5	128636929	128636929	chr5_128635590_128637777	mLN_SPF_vs_pLN_SPF	37	0.5	0.375	0.75	1	0.2	0.1	0.333333	0.833333	1	0.666667
807	chr5	128636982	128636982	chr5_128635590_128637777	mLN_SPF_vs_pLN_SPF	37	0.285714	0.272727	0.8	0.875	0.307692	0.125	0.0909091	0.888889	0.666667	0.571429
808	chr5	128637062	128637062	chr5_128635590_128637777	mLN_SPF_vs_pLN_SPF	37	0.375	0.166667	0.75	0.727273	0.461538	0.181818	0.0909091	0.916667	1	0.875
809	chr5	128637103	128637103	chr5_128635590_128637777	mLN_SPF_vs_pLN_SPF	37	0.444444	0.214286	1	0.9	0.307692	0.0833333	0.222222	1	0.714286	0.777778
810	chr5	128637109	128637109	chr5_128635590_128637777	mLN_SPF_vs_pLN_SPF	37	0.333333	0.428571	1	1	0.230769	0.272727	0	1	0.857143	0.888889
811	chr5	128637175	128637175	chr5_128635590_128637777	mLN_SPF_vs_pLN_SPF	37	0	0	0.75	0.8	0.0833333	0.0833333	0	0.727273	0.8	0.7
812	chr5	128637259	128637259	chr5_128635590_128637777	mLN_SPF_vs_pLN_SPF	37	0	0	1	0.75	0	0.2	0	0.571429	0.571429	0.833333
813	chr5	128637295	128637295	chr5_128635590_128637777	mLN_SPF_vs_pLN_SPF	37	0	0	0.333333	0.857143	0	0.166667	0	0.75	0.833333	0.571429
814	chr5	128637318	128637318	chr5_128635590_128637777	mLN_SPF_vs_pLN_SPF	37	0	0.5	1	0.75	0.166667	0.285714	0	1	0.857143	1
815	chr5	128637334	128637334	chr5_128635590_128637777	mLN_SPF_vs_pLN_SPF	37	0	0	0.666667	1	0.166667	0.166667	0	0.8	1	0.777778
816	chr5	128637360	128637360	chr5_128635590_128637777	mLN_SPF_vs_pLN_SPF	37	0	0	1	0.875	0.285714	0.166667	0	0.666667	1	0.875
817	chr5	128637404	128637404	chr5_128635590_128637777	mLN_SPF_vs_pLN_SPF	37	0	0	0.8	1	0.142857	0.333333	0.166667	1	1	0.8
818	chr5	128637438	128637438	chr5_128635590_128637777	mLN_SPF_vs_pLN_SPF	37	1	0.833333	1	1	0.833333	0.875	1	1	1	1
819	chr5	128637463	128637463	chr5_128635590_128637777	mLN_SPF_vs_pLN_SPF	37	0.666667	0.5	1	0.8	0.166667	0.625	0.857143	0.666667	0.833333	1
820	chr5	128637497	128637497	chr5_128635590_128637777	mLN_SPF_vs_pLN_SPF	37	0.333333	0.666667	0.833333	0.5	0.5	0.285714	0.75	1	0.666667	0.5
821	chr5	128637535	128637535	chr5_128635590_128637777	mLN_SPF_vs_pLN_SPF	37	0.857143	0.875	1	1	0.727273	0.846154	0.818182	1	1	0.6
822	chr5	128637537	128637537	chr5_128635590_128637777	mLN_SPF_vs_pLN_SPF	37	0.875	0.777778	1	0.888889	0.8	0.846154	0.909091	1	1	1
823	chr5	128637545	128637545	chr5_128635590_128637777	mLN_SPF_vs_pLN_SPF	37	0.5	0.75	0.666667	0.75	0.818182	0.461538	0.454545	1	1	0.8
824	chr5	128637595	128637595	chr5_128635590_128637777	mLN_SPF_vs_pLN_SPF	37	0.8	0.555556	1	0.777778	0.5	0.714286	0.5	1	1	1
825	chr5	128637652	128637652	chr5_128635590_128637777	mLN_SPF_vs_pLN_SPF	37	1	1	1	0.888889	1	1	0.933333	0.8	1	1
826	chr5	128637674	128637674	chr5_128635590_128637777	mLN_SPF_vs_pLN_SPF	37	0.916667	0.714286	0.8	0.857143	0.833333	0.833333	0.9375	0.8	0.75	1
827	chr5	128637777	128637777	chr5_128635590_128637777	mLN_SPF_vs_pLN_SPF	37	1	0.75	1	1	1	1	0.857143	1	1	1
828	chr19	43618961	43618961	chr19_43618961_43620927	mLN_SPF_vs_pLN_SPF	40	0	0	0.166667	0.25	0.25	0.0714286	0	0.5	0.333333	0.375
829	chr19	43619076	43619076	chr19_43618961_43620927	mLN_SPF_vs_pLN_SPF	40	0.222222	0.2	0.4	0.5	0.142857	0.1	0	0.428571	0.5	0.75
830	chr19	43619085	43619085	chr19_43618961_43620927	mLN_SPF_vs_pLN_SPF	40	0.375	0.111111	0	0.5	0.285714	0	0.333333	0.5	0.666667	0.75
831	chr19	43619159	43619159	chr19_43618961_43620927	mLN_SPF_vs_pLN_SPF	40	NA	0	0	NA	0	0	NA	NA	0.25	0
832	chr19	43619363	43619363	chr19_43618961_43620927	mLN_SPF_vs_pLN_SPF	40	0	0.333333	1	0.666667	0	0.142857	0	0.5	0.9	0.666667
833	chr19	43619423	43619423	chr19_43618961_43620927	mLN_SPF_vs_pLN_SPF	40	0.2	0	1	0.857143	0.428571	0.25	0.153846	0.818182	0.7	1
834	chr19	43619436	43619436	chr19_43618961_43620927	mLN_SPF_vs_pLN_SPF	40	0.4	0.333333	0.833333	0.857143	0.285714	0.25	0.214286	0.8	0.818182	1
835	chr19	43619580	43619580	chr19_43618961_43620927	mLN_SPF_vs_pLN_SPF	40	0	0.25	0.666667	0.833333	0.285714	0	0.222222	0.428571	0.777778	0.777778
836	chr19	43619595	43619595	chr19_43618961_43620927	mLN_SPF_vs_pLN_SPF	40	0	0	0.875	0.75	0	0.1	0.0909091	0.666667	0.875	0.888889
837	chr19	43619620	43619620	chr19_43618961_43620927	mLN_SPF_vs_pLN_SPF	40	0.571429	0.181818	0.714286	0.571429	0.222222	0.0769231	0.0769231	0.833333	0.714286	0.6
838	chr19	43619629	43619629	chr19_43618961_43620927	mLN_SPF_vs_pLN_SPF	40	0.777778	0.181818	0.875	0.75	0.1	0.272727	0.230769	0.6	1	0.8
839	chr19	43619648	43619648	chr19_43618961_43620927	mLN_SPF_vs_pLN_SPF	40	0.4	0.1	0.875	0.857143	0.3	0.1	0	0.5	1	0.6
840	chr19	43619656	43619656	chr19_43618961_43620927	mLN_SPF_vs_pLN_SPF	40	0.181818	0.333333	0.875	1	0.222222	0.0833333	0.3	0.75	1	0.8
841	chr19	43619739	43619739	chr19_43618961_43620927	mLN_SPF_vs_pLN_SPF	40	0.0833333	0.142857	0.692308	0.769231	0.0833333	0.307692	0.416667	0.75	0.75	0.7
842	chr19	43619754	43619754	chr19_43618961_43620927	mLN_SPF_vs_pLN_SPF	40	0.25	0.142857	0.769231	0.916667	0.0833333	0.181818	0.0833333	0.75	1	0.875
843	chr19	43619868	43619868	chr19_43618961_43620927	mLN_SPF_vs_pLN_SPF	40	0	0	0.363636	0.916667	0.222222	0	0	0.6	0.333333	0.5
844	chr19	43619874	43619874	chr19_43618961_43620927	mLN_SPF_vs_pLN_SPF	40	0	0	0.636364	0.9	0.166667	0	0	1	0.5	0.714286
845	chr19	43619985	43619985	chr19_43618961_43620927	mLN_SPF_vs_pLN_SPF	40	0.142857	0	1	0.8	0	0.0833333	0.111111	0.833333	1	1
846	chr19	43619992	43619992	chr19_43618961_43620927	mLN_SPF_vs_pLN_SPF	40	0.142857	0.111111	0.8	0.9	0.166667	0.166667	0.111111	1	1	1
847	chr19	43620012	43620012	chr19_43618961_43620927	mLN_SPF_vs_pLN_SPF	40	0	0	1	0.6	0.166667	0.153846	0.333333	0.714286	0.875	1
848	chr19	43620022	43620022	chr19_43618961_43620927	mLN_SPF_vs_pLN_SPF	40	0.1	0.142857	0.875	0.8	0.166667	0.0833333	0.333333	0.75	0.75	0.5
849	chr19	43620085	43620085	chr19_43618961_43620927	mLN_SPF_vs_pLN_SPF	40	0.125	0	0.5	0	0	0.0625	0	0.125	0.333333	0.5
850	chr19	43620093	43620093	chr19_43618961_43620927	mLN_SPF_vs_pLN_SPF	40	0.111111	0.111111	0.8	0.714286	0	0	0.181818	0.625	0.666667	1
851	chr19	43620143	43620143	chr19_43618961_43620927	mLN_SPF_vs_pLN_SPF	40	0	0	0.166667	0.333333	0	0	0	0.3	0.6	0.333333
852	chr19	43620154	43620154	chr19_43618961_43620927	mLN_SPF_vs_pLN_SPF	40	0	0	0.666667	0.625	0	0.0909091	0.0769231	0.909091	1	0.666667
853	chr19	43620165	43620165	chr19_43618961_43620927	mLN_SPF_vs_pLN_SPF	40	0.125	0	0.666667	0.833333	0	0.111111	0	0.818182	0.8	0.666667
854	chr19	43620211	43620211	chr19_43618961_43620927	mLN_SPF_vs_pLN_SPF	40	0.25	0.428571	1	0.875	0.333333	0.222222	0.571429	0.9	0.8	1
855	chr19	43620216	43620216	chr19_43618961_43620927	mLN_SPF_vs_pLN_SPF	40	0	0.285714	1	1	0.2	0.2	0.333333	0.888889	0.8	1
856	chr19	43620286	43620286	chr19_43618961_43620927	mLN_SPF_vs_pLN_SPF	40	0	0	0.857143	0.75	0.0833333	0.0909091	0.0833333	1	0.8	0
857	chr19	43620302	43620302	chr19_43618961_43620927	mLN_SPF_vs_pLN_SPF	40	0	0	0.857143	0.571429	0	0.0714286	0	0.4	0.666667	0.5
858	chr19	43620330	43620330	chr19_43618961_43620927	mLN_SPF_vs_pLN_SPF	40	0.3	0.285714	1	0.666667	0.0833333	0.0588235	0.166667	0.8	0.75	0.666667
859	chr19	43620338	43620338	chr19_43618961_43620927	mLN_SPF_vs_pLN_SPF	40	0	0	0.857143	0.833333	0	0.0588235	0	0.8	0.8	0.666667
860	chr19	43620347	43620347	chr19_43618961_43620927	mLN_SPF_vs_pLN_SPF	40	0.181818	0	0.166667	0.428571	0	0.0526316	0	0.2	0.75	0.666667
861	chr19	43620378	43620378	chr19_43618961_43620927	mLN_SPF_vs_pLN_SPF	40	0.153846	0	0.5	0.7	0	0.133333	0.0909091	1	0.571429	0.4
862	chr19	43620468	43620468	chr19_43618961_43620927	mLN_SPF_vs_pLN_SPF	40	0.181818	0	0	0.428571	0	0	0	0.333333	0.833333	0.333333
863	chr19	43620502	43620502	chr19_43618961_43620927	mLN_SPF_vs_pLN_SPF	40	0.166667	0.166667	0.5	1	0	0	0.2	1	0.875	1
864	chr19	43620542	43620542	chr19_43618961_43620927	mLN_SPF_vs_pLN_SPF	40	0.444444	0.4	1	1	0	0	0.375	0.857143	1	0
865	chr19	43620554	43620554	chr19_43618961_43620927	mLN_SPF_vs_pLN_SPF	40	0	0	0.4	0.571429	0.333333	0	0.571429	0.75	0.5	0
866	chr19	43620589	43620589	chr19_43618961_43620927	mLN_SPF_vs_pLN_SPF	40	0.125	0	0.5	1	0.2	0	0.142857	0.818182	0.2	0.5
867	chr19	43620603	43620603	chr19_43618961_43620927	mLN_SPF_vs_pLN_SPF	40	0.125	0.166667	0.2	0.375	0	0.2	0.285714	0.5	0.25	0.333333
868	chr19	43620695	43620695	chr19_43618961_43620927	mLN_SPF_vs_pLN_SPF	40	0.285714	0.357143	0.5	1	0.222222	0	0.545455	0.615385	0.8	0.666667
869	chr19	43620724	43620724	chr19_43618961_43620927	mLN_SPF_vs_pLN_SPF	40	0.142857	0.133333	1	0.5	0.285714	0	0.1	0.833333	1	0.666667
870	chr19	43620749	43620749	chr19_43618961_43620927	mLN_SPF_vs_pLN_SPF	40	0.5	0.583333	0.833333	1	0.6	0.636364	0.545455	0.857143	1	0.857143
871	chr19	43620799	43620799	chr19_43618961_43620927	mLN_SPF_vs_pLN_SPF	40	0.9	0.75	0.857143	1	0.8	0.615385	0.666667	1	1	1
872	chr19	43620805	43620805	chr19_43618961_43620927	mLN_SPF_vs_pLN_SPF	40	0.75	0.833333	1	1	1	0.5	0.875	0.875	1	0.833333
873	chr19	43620927	43620927	chr19_43618961_43620927	mLN_SPF_vs_pLN_SPF	40	0.2	0.3125	0.666667	0.769231	0.428571	0.384615	0.375	0.666667	0.875	0.888889
874	chr16	55904814	55904814	chr16_55904814_55906399	mLN_SPF_vs_pLN_SPF	51	0.5	0.857143	1	0.666667	0.75	0.571429	0.8	0.8125	0.818182	0.8
875	chr16	55904917	55904917	chr16_55904814_55906399	mLN_SPF_vs_pLN_SPF	51	0.875	0.866667	0.818182	0.888889	1	0.777778	1	0.5625	0.666667	0.777778
876	chr16	55905019	55905019	chr16_55904814_55906399	mLN_SPF_vs_pLN_SPF	51	1	0.888889	0.833333	1	0.888889	0.857143	1	0.933333	1	0.875
877	chr16	55905141	55905141	chr16_55904814_55906399	mLN_SPF_vs_pLN_SPF	51	1	0.75	0.333333	0.3	0.714286	0.615385	0.692308	0.111111	0.545455	0.5
878	chr16	55905225	55905225	chr16_55904814_55906399	mLN_SPF_vs_pLN_SPF	51	0.666667	0.692308	0.285714	0.222222	0.6	0.857143	0.9	0.5	0.384615	0.333333
879	chr16	55905248	55905248	chr16_55904814_55906399	mLN_SPF_vs_pLN_SPF	51	0.5	0.545455	0.333333	0.222222	0.75	0.625	0.625	0.111111	0.214286	0.285714
880	chr16	55905270	55905270	chr16_55904814_55906399	mLN_SPF_vs_pLN_SPF	51	0.625	0.625	0.307692	0.142857	1	0.833333	0.857143	0	0.272727	0.142857
881	chr16	55905332	55905332	chr16_55904814_55906399	mLN_SPF_vs_pLN_SPF	51	0.875	1	0.5	0.5	0.714286	0.857143	1	0.2	0.6	0.4
882	chr16	55905345	55905345	chr16_55904814_55906399	mLN_SPF_vs_pLN_SPF	51	0.571429	1	0.375	0.285714	1	0.571429	1	0.111111	0.545455	0.333333
883	chr16	55905356	55905356	chr16_55904814_55906399	mLN_SPF_vs_pLN_SPF	51	0.857143	0.8	0.285714	0.428571	0.875	0.714286	0.888889	0.222222	0.636364	0.333333
884	chr16	55905364	55905364	chr16_55904814_55906399	mLN_SPF_vs_pLN_SPF	51	0.857143	1	0.25	0.285714	0.7	0.666667	0.888889	0.25	0.636364	0.333333
885	chr16	55905371	55905371	chr16_55904814_55906399	mLN_SPF_vs_pLN_SPF	51	0.857143	0.833333	0.25	0.333333	1	0.571429	0.9	0.222222	0.5	0.166667
886	chr16	55905386	55905386	chr16_55904814_55906399	mLN_SPF_vs_pLN_SPF	51	0.833333	0.571429	0.142857	0.142857	1	0.714286	0.555556	0.0909091	0.375	0
887	chr16	55905395	55905395	chr16_55904814_55906399	mLN_SPF_vs_pLN_SPF	51	0.666667	0.5	0.125	0.142857	1	0.857143	0.875	0	0.5	0.2
888	chr16	55905399	55905399	chr16_55904814_55906399	mLN_SPF_vs_pLN_SPF	51	0.833333	0.666667	0.25	0.2	1	0.714286	0.625	0.111111	0.5	0.4
889	chr16	55905407	55905407	chr16_55904814_55906399	mLN_SPF_vs_pLN_SPF	51	0.666667	0.833333	0.25	0.2	0.833333	0.5	0.666667	0.125	0.428571	0.2
890	chr16	55905413	55905413	chr16_55904814_55906399	mLN_SPF_vs_pLN_SPF	51	0.666667	0.571429	0.285714	0.2	0.833333	0.375	0.444444	0	0.2	0
891	chr16	55905428	55905428	chr16_55904814_55906399	mLN_SPF_vs_pLN_SPF	51	0.666667	0.428571	0.4	0.333333	0.5	0.25	0.5	0.3	0.2	0
892	chr16	55905506	55905506	chr16_55904814_55906399	mLN_SPF_vs_pLN_SPF	51	0.8	0.571429	0.2	0.3	0.3	0.666667	0.571429	0.181818	0.166667	0.2
893	chr16	55905519	55905519	chr16_55904814_55906399	mLN_SPF_vs_pLN_SPF	51	0.571429	0.5	0.142857	0.166667	0.375	0.9	0.6	0.166667	0.142857	0.166667
894	chr16	55905526	55905526	chr16_55904814_55906399	mLN_SPF_vs_pLN_SPF	51	0.625	0.461538	0.125	0.230769	0.5	0.727273	0.4	0.25	0.125	0.2
895	chr16	55905536	55905536	chr16_55904814_55906399	mLN_SPF_vs_pLN_SPF	51	0.428571	0.538462	0.25	0.230769	0.714286	0.636364	0.5	0.166667	0.222222	0
896	chr16	55905546	55905546	chr16_55904814_55906399	mLN_SPF_vs_pLN_SPF	51	0.666667	0.307692	0.2	0.25	0.2	0.4	0.571429	0.307692	0.0909091	0.2
897	chr16	55905554	55905554	chr16_55904814_55906399	mLN_SPF_vs_pLN_SPF	51	0.571429	0.5	0.222222	0.166667	0.6	0.818182	0.75	0.363636	0.111111	0.166667
898	chr16	55905569	55905569	chr16_55904814_55906399	mLN_SPF_vs_pLN_SPF	51	0.333333	0.272727	0	0.181818	0.2	0.25	0.111111	0.166667	0.111111	0.166667
899	chr16	55905578	55905578	chr16_55904814_55906399	mLN_SPF_vs_pLN_SPF	51	0.333333	0.555556	0.166667	0.111111	0.6	0.583333	0.777778	0.181818	0.1	0.2
900	chr16	55905591	55905591	chr16_55904814_55906399	mLN_SPF_vs_pLN_SPF	51	0.2	0.375	0.0714286	0	0.4	0.333333	0.555556	0	0.166667	0.2
901	chr16	55905612	55905612	chr16_55904814_55906399	mLN_SPF_vs_pLN_SPF	51	0	0	0.0769231	0	0.166667	0.166667	0.5	0	0.181818	0
902	chr16	55905665	55905665	chr16_55904814_55906399	mLN_SPF_vs_pLN_SPF	51	1	0.25	0.0714286	0.111111	0.428571	0.2	0.666667	0	0.166667	0.25
903	chr16	55905678	55905678	chr16_55904814_55906399	mLN_SPF_vs_pLN_SPF	51	0.5	0.8	0.0909091	0.125	0.428571	0.625	0.833333	0.214286	0.2	0.285714
904	chr16	55905693	55905693	chr16_55904814_55906399	mLN_SPF_vs_pLN_SPF	51	1	0.5	0	0	0.571429	0.555556	1	0.25	0.1	0.285714
905	chr16	55905701	55905701	chr16_55904814_55906399	mLN_SPF_vs_pLN_SPF	51	1	0.75	0	0	0.571429	0.571429	1	0.25	0.1	0.125
906	chr16	55905713	55905713	chr16_55904814_55906399	mLN_SPF_vs_pLN_SPF	51	0.75	0.25	0.111111	0	0.125	0.25	0.75	0.0833333	0.0833333	0
907	chr16	55905723	55905723	chr16_55904814_55906399	mLN_SPF_vs_pLN_SPF	51	1	0.75	0.111111	0	0.428571	0.5	1	0.0833333	0.166667	0.25
908	chr16	55905735	55905735	chr16_55904814_55906399	mLN_SPF_vs_pLN_SPF	51	1	0.75	0.125	0.285714	0.428571	0.25	1	0	0.181818	0.142857
909	chr16	55905765	55905765	chr16_55904814_55906399	mLN_SPF_vs_pLN_SPF	51	0.833333	0.8	0.6	0.25	0.555556	0.4	1	0	0.0909091	0.142857
910	chr16	55905780	55905780	chr16_55904814_55906399	mLN_SPF_vs_pLN_SPF	51	1	0.833333	0.333333	0.444444	0.7	0.8	0.6	0	0	0.5
911	chr16	55905806	55905806	chr16_55904814_55906399	mLN_SPF_vs_pLN_SPF	51	1	0.5	0.285714	0.6	0.727273	0.333333	0.6	0	0.25	0.285714
912	chr16	55905809	55905809	chr16_55904814_55906399	mLN_SPF_vs_pLN_SPF	51	1	0.666667	0.285714	0.4	0.727273	0.833333	0.6	0	0.333333	0.428571
913	chr16	55905813	55905813	chr16_55904814_55906399	mLN_SPF_vs_pLN_SPF	51	1	0.4	0.5	0.5	0.833333	0.666667	0.5	0.555556	0.4	0.571429
914	chr16	55905829	55905829	chr16_55904814_55906399	mLN_SPF_vs_pLN_SPF	51	1	0.6	0.166667	0.363636	0.75	0.714286	0.666667	0.375	0.4	0.428571
915	chr16	55905977	55905977	chr16_55904814_55906399	mLN_SPF_vs_pLN_SPF	51	0.833333	0.8	0.166667	0.222222	0.857143	0.9	0.571429	0.25	0.666667	0.4
916	chr16	55906050	55906050	chr16_55904814_55906399	mLN_SPF_vs_pLN_SPF	51	1	0.857143	0.833333	0.555556	0.857143	1	0.833333	0.916667	0.692308	0.6
917	chr16	55906064	55906064	chr16_55904814_55906399	mLN_SPF_vs_pLN_SPF	51	0.6	0.571429	0.25	0	0.666667	0.888889	0.857143	0.25	0.0909091	0.166667
918	chr16	55906097	55906097	chr16_55904814_55906399	mLN_SPF_vs_pLN_SPF	51	0.666667	0.666667	0.7	0.5	0.75	0.857143	0.875	0.636364	0.4	0.333333
919	chr16	55906108	55906108	chr16_55904814_55906399	mLN_SPF_vs_pLN_SPF	51	0.8	0.5	0.8	0.571429	1	0.666667	1	0.7	0.8	0.666667
920	chr16	55906129	55906129	chr16_55904814_55906399	mLN_SPF_vs_pLN_SPF	51	1	1	0.888889	0.2	0.909091	1	0.857143	0.777778	0.5	0.75
921	chr16	55906134	55906134	chr16_55904814_55906399	mLN_SPF_vs_pLN_SPF	51	1	0.428571	0.4	0.2	1	1	0.857143	0.625	0.571429	0.8
922	chr16	55906166	55906166	chr16_55904814_55906399	mLN_SPF_vs_pLN_SPF	51	0.555556	0.75	0.666667	0.8	1	1	1	0.777778	0.9	0.75
923	chr16	55906176	55906176	chr16_55904814_55906399	mLN_SPF_vs_pLN_SPF	51	1	0.777778	0.777778	0.8	0.909091	0.857143	1	1	0.8	0.875
924	chr16	55906386	55906386	chr16_55904814_55906399	mLN_SPF_vs_pLN_SPF	51	1	1	1	0.923077	1	0.928571	0.923077	0.875	0.833333	1
925	chr16	55906399	55906399	chr16_55904814_55906399	mLN_SPF_vs_pLN_SPF	51	1	0.833333	1	1	1	1	1	1	1	1
926	chr17	85292876	85292876	chr17_85292876_85294962	mLN_SPF_vs_pLN_SPF	43	0.5	0.6	0.611111	0.285714	0.375	0.142857	0.333333	0.3	0.4	0.25
927	chr17	85292893	85292893	chr17_85292876_85294962	mLN_SPF_vs_pLN_SPF	43	0.625	0.714286	0.846154	1	0.9	0.4	0.285714	0.5	0.8	1
928	chr17	85292900	85292900	chr17_85292876_85294962	mLN_SPF_vs_pLN_SPF	43	0.714286	0.714286	0.916667	1	0.888889	0.5	0.714286	0.909091	0.833333	0.6
929	chr17	85292967	85292967	chr17_85292876_85294962	mLN_SPF_vs_pLN_SPF	43	0.909091	0.777778	0.8	0.833333	0.888889	1	0.875	0.444444	0.75	0.666667
930	chr17	85292985	85292985	chr17_85292876_85294962	mLN_SPF_vs_pLN_SPF	43	0.9	0.5	0.5	0.7	0.5	0.666667	0.714286	0.714286	0.857143	0.5
931	chr17	85293068	85293068	chr17_85292876_85294962	mLN_SPF_vs_pLN_SPF	43	0.25	0.8	1	1	0.444444	0.666667	0.538462	0.818182	0.888889	0.666667
932	chr17	85293098	85293098	chr17_85292876_85294962	mLN_SPF_vs_pLN_SPF	43	1	0.833333	0.666667	1	0.571429	0.875	0.8	1	0.8	0.8
933	chr17	85293118	85293118	chr17_85292876_85294962	mLN_SPF_vs_pLN_SPF	43	1	1	0.857143	0.666667	0.5	0.5	0.777778	0.888889	0.888889	0.5
934	chr17	85293121	85293121	chr17_85292876_85294962	mLN_SPF_vs_pLN_SPF	43	1	0.6	0.857143	0.8	0.428571	0.625	0.666667	0.888889	0.888889	0.666667
935	chr17	85293200	85293200	chr17_85292876_85294962	mLN_SPF_vs_pLN_SPF	43	0.25	0.4	0.857143	0.8	0.25	0.25	0.166667	0.833333	0.8	0.833333
936	chr17	85293218	85293218	chr17_85292876_85294962	mLN_SPF_vs_pLN_SPF	43	0.3	0.5	0.714286	0.857143	0	0.4	0	0.727273	0.8	0.833333
937	chr17	85293243	85293243	chr17_85292876_85294962	mLN_SPF_vs_pLN_SPF	43	0.666667	0.75	0.888889	0.571429	0	0.454545	0.285714	0.8	0.714286	0.428571
938	chr17	85293261	85293261	chr17_85292876_85294962	mLN_SPF_vs_pLN_SPF	43	0.222222	0.25	0.75	0.571429	0	0.5	0.5	0.636364	0.666667	1
939	chr17	85293292	85293292	chr17_85292876_85294962	mLN_SPF_vs_pLN_SPF	43	0.6	0	1	0.777778	0.75	0.333333	0.333333	0.777778	1	0.75
940	chr17	85293296	85293296	chr17_85292876_85294962	mLN_SPF_vs_pLN_SPF	43	0	0	0.7	0.888889	0.25	0.25	0.166667	0.625	0.666667	0.571429
941	chr17	85293307	85293307	chr17_85292876_85294962	mLN_SPF_vs_pLN_SPF	43	0.166667	0	1	0.888889	0.8	0.1	0.25	0.5	1	0.714286
942	chr17	85293361	85293361	chr17_85292876_85294962	mLN_SPF_vs_pLN_SPF	43	0.25	0.3	0.75	0.636364	0.3	0.142857	0.384615	0.888889	0.888889	0.5
943	chr17	85293373	85293373	chr17_85292876_85294962	mLN_SPF_vs_pLN_SPF	43	0.5	0.333333	1	1	0.636364	0.571429	0.818182	1	0.909091	0.777778
944	chr17	85293440	85293440	chr17_85292876_85294962	mLN_SPF_vs_pLN_SPF	43	0.333333	0.3	1	0.833333	0.375	0.25	0.4	0.75	0.75	0.875
945	chr17	85293462	85293462	chr17_85292876_85294962	mLN_SPF_vs_pLN_SPF	43	0.5	0	1	0.333333	0.0666667	0.166667	0.5	0.333333	1	0.75
946	chr17	85293547	85293547	chr17_85292876_85294962	mLN_SPF_vs_pLN_SPF	43	0	0.333333	0.777778	0.714286	0.333333	0.571429	0.363636	0.666667	0.875	1
947	chr17	85293556	85293556	chr17_85292876_85294962	mLN_SPF_vs_pLN_SPF	43	0	0.555556	0.444444	0.875	0	0.125	0.0833333	0.666667	1	0.857143
948	chr17	85293567	85293567	chr17_85292876_85294962	mLN_SPF_vs_pLN_SPF	43	0.166667	0.3	0.9	1	0.25	0.222222	0.166667	1	0.857143	1
949	chr17	85293603	85293603	chr17_85292876_85294962	mLN_SPF_vs_pLN_SPF	43	0.1	0	0.5	0.636364	0	0	0	0.6	0.444444	0.9
950	chr17	85293615	85293615	chr17_85292876_85294962	mLN_SPF_vs_pLN_SPF	43	0.222222	0	0.875	0.9	0	0.125	0.363636	0.6	0.818182	0.777778
951	chr17	85293637	85293637	chr17_85292876_85294962	mLN_SPF_vs_pLN_SPF	43	0.142857	0.0909091	0.875	0.875	0.2	0	0.181818	0.8	0.7	0.875
952	chr17	85293641	85293641	chr17_85292876_85294962	mLN_SPF_vs_pLN_SPF	43	0.125	0.0833333	1	1	0.333333	0.333333	0.0833333	0.8	0.727273	0.857143
953	chr17	85293702	85293702	chr17_85292876_85294962	mLN_SPF_vs_pLN_SPF	43	0.125	0.153846	1	1	0.125	0.3	0.4	1	0.8	1
954	chr17	85293735	85293735	chr17_85292876_85294962	mLN_SPF_vs_pLN_SPF	43	0.25	0.1	0.75	1	0	0.25	0.25	1	1	0.857143
955	chr17	85293746	85293746	chr17_85292876_85294962	mLN_SPF_vs_pLN_SPF	43	0.285714	0	1	0.916667	0.428571	0.428571	0.0909091	1	1	1
956	chr17	85293798	85293798	chr17_85292876_85294962	mLN_SPF_vs_pLN_SPF	43	0.625	0.428571	1	0.833333	0.666667	0.875	0.454545	1	1	0.833333
957	chr17	85293803	85293803	chr17_85292876_85294962	mLN_SPF_vs_pLN_SPF	43	0.75	0.714286	1	1	0	1	0.916667	1	0.8	1
958	chr17	85293805	85293805	chr17_85292876_85294962	mLN_SPF_vs_pLN_SPF	43	0.5	0.571429	1	0.8	0.5	0.666667	0.727273	1	1	0.833333
959	chr17	85293821	85293821	chr17_85292876_85294962	mLN_SPF_vs_pLN_SPF	43	0.125	0.333333	1	0.75	0	0.25	0.454545	0.666667	1	0.5
960	chr17	85293898	85293898	chr17_85292876_85294962	mLN_SPF_vs_pLN_SPF	43	0.5	0.4	0.625	0.428571	0	0.375	0.222222	0.2	0.857143	0.857143
961	chr17	85293923	85293923	chr17_85292876_85294962	mLN_SPF_vs_pLN_SPF	43	0.6	0.2	0.571429	0.857143	0	0	0	0.6	1	0.571429
962	chr17	85293940	85293940	chr17_85292876_85294962	mLN_SPF_vs_pLN_SPF	43	0.166667	0.25	0.25	0.375	0.166667	0.166667	0.333333	0.416667	0.833333	0.571429
963	chr17	85294041	85294041	chr17_85292876_85294962	mLN_SPF_vs_pLN_SPF	43	0.285714	0.125	0.166667	0.538462	0.222222	0	0	0.333333	0.5	0.375
964	chr17	85294319	85294319	chr17_85292876_85294962	mLN_SPF_vs_pLN_SPF	43	0.285714	0.333333	0.846154	1	0.375	0.214286	0.0909091	0.8	0.769231	0.833333
965	chr17	85294535	85294535	chr17_85292876_85294962	mLN_SPF_vs_pLN_SPF	43	0.272727	0.625	0.75	0.818182	0.444444	0.428571	0.666667	1	0.75	0.692308
966	chr17	85294546	85294546	chr17_85292876_85294962	mLN_SPF_vs_pLN_SPF	43	0.818182	0.888889	0.857143	0.909091	0.875	0.888889	1	0.833333	1	0.714286
967	chr17	85294689	85294689	chr17_85292876_85294962	mLN_SPF_vs_pLN_SPF	43	0.8	0.555556	0.666667	1	0.888889	0.428571	0.5	0.857143	0.75	0.833333
968	chr17	85294931	85294931	chr17_85292876_85294962	mLN_SPF_vs_pLN_SPF	43	0.666667	0.857143	0.818182	0.666667	0.875	0.7	0.5	0.888889	0.833333	0.6
969	chr17	85294962	85294962	chr17_85292876_85294962	mLN_SPF_vs_pLN_SPF	43	0.8	0.916667	1	1	1	0.785714	1	1	0.857143	0.9
970	chr3	99234432	99234432	chr3_99234432_99235489	mLN_SPF_vs_pLN_SPF	25	0.25	0.4	0	0	0	0	0.25	0	0.1	0
971	chr3	99234479	99234479	chr3_99234432_99235489	mLN_SPF_vs_pLN_SPF	25	0	0	0	0	0	0.5	0	0	0	0
972	chr3	99234488	99234488	chr3_99234432_99235489	mLN_SPF_vs_pLN_SPF	25	0	0	0	0	0	0.166667	0.0769231	0	0	0
973	chr3	99234509	99234509	chr3_99234432_99235489	mLN_SPF_vs_pLN_SPF	25	0.0909091	0.166667	0	0	0	0.5	0.230769	0	0	0
974	chr3	99234561	99234561	chr3_99234432_99235489	mLN_SPF_vs_pLN_SPF	25	0.5	1	0	0.2	1	0.833333	1	0.333333	0.285714	0.4
975	chr3	99234628	99234628	chr3_99234432_99235489	mLN_SPF_vs_pLN_SPF	25	0	0.625	0.111111	0	0.777778	0.8	1	0.333333	0.25	0.2
976	chr3	99234691	99234691	chr3_99234432_99235489	mLN_SPF_vs_pLN_SPF	25	0.25	0.636364	0	0	0.6	0.571429	0.875	0	0	0.0909091
977	chr3	99234746	99234746	chr3_99234432_99235489	mLN_SPF_vs_pLN_SPF	25	0.75	1	0.272727	0	1	0.833333	1	0	0	0
978	chr3	99234753	99234753	chr3_99234432_99235489	mLN_SPF_vs_pLN_SPF	25	1	1	0	0.0833333	1	1	1	0	0	0
979	chr3	99234764	99234764	chr3_99234432_99235489	mLN_SPF_vs_pLN_SPF	25	1	1	0.454545	0.25	0.8	0.8	1	0.285714	0.5	0.0909091
980	chr3	99234777	99234777	chr3_99234432_99235489	mLN_SPF_vs_pLN_SPF	25	1	1	0.461538	0.25	0.8	1	0.888889	0.5	0.5	0.444444
981	chr3	99234837	99234837	chr3_99234432_99235489	mLN_SPF_vs_pLN_SPF	25	0.875	1	0.111111	0	1	0.666667	0.6	0.125	0.125	0.2
982	chr3	99234965	99234965	chr3_99234432_99235489	mLN_SPF_vs_pLN_SPF	25	1	1	0.0666667	0.2	1	0.875	0.833333	0	0.125	0
983	chr3	99235022	99235022	chr3_99234432_99235489	mLN_SPF_vs_pLN_SPF	25	0.8	0.8	0	0.142857	1	1	1	0.166667	0.25	0.166667
984	chr3	99235064	99235064	chr3_99234432_99235489	mLN_SPF_vs_pLN_SPF	25	1	0.75	0	0	1	1	1	0	0	0
985	chr3	99235076	99235076	chr3_99234432_99235489	mLN_SPF_vs_pLN_SPF	25	1	0.25	0	0	0.833333	1	0.5	0.333333	0	0.166667
986	chr3	99235097	99235097	chr3_99234432_99235489	mLN_SPF_vs_pLN_SPF	25	0.666667	1	0.125	0	1	1	1	0.142857	0	0.2
987	chr3	99235107	99235107	chr3_99234432_99235489	mLN_SPF_vs_pLN_SPF	25	1	1	0.111111	0	1	1	1	0.166667	0	0.4
988	chr3	99235118	99235118	chr3_99234432_99235489	mLN_SPF_vs_pLN_SPF	25	0.666667	1	0.1	0	1	1	1	0.166667	0.1	0.2
989	chr3	99235125	99235125	chr3_99234432_99235489	mLN_SPF_vs_pLN_SPF	25	1	0.5	0	0.166667	1	1	1	0.5	0	0.5
990	chr3	99235137	99235137	chr3_99234432_99235489	mLN_SPF_vs_pLN_SPF	25	1	1	0.181818	0	1	0.8	0.75	0.166667	0	0.333333
991	chr3	99235194	99235194	chr3_99234432_99235489	mLN_SPF_vs_pLN_SPF	25	1	1	0	0.2	1	1	1	0	0	0.166667
992	chr3	99235253	99235253	chr3_99234432_99235489	mLN_SPF_vs_pLN_SPF	25	1	1	0.166667	0	1	1	1	0	0.0833333	0.166667
993	chr3	99235291	99235291	chr3_99234432_99235489	mLN_SPF_vs_pLN_SPF	25	1	1	0.0769231	0.1	0.888889	1	0.777778	0.142857	0	0.142857
994	chr3	99235297	99235297	chr3_99234432_99235489	mLN_SPF_vs_pLN_SPF	25	1	1	0.153846	0.181818	0.777778	1	0.875	0	0	0.142857
995	chr3	99235318	99235318	chr3_99234432_99235489	mLN_SPF_vs_pLN_SPF	25	1	0.75	0.0833333	0.1	0.666667	1	1	0	0	0.333333
996	chr3	99235325	99235325	chr3_99234432_99235489	mLN_SPF_vs_pLN_SPF	25	1	1	0	0	0.666667	1	1	0	0.166667	0.166667
997	chr3	99235334	99235334	chr3_99234432_99235489	mLN_SPF_vs_pLN_SPF	25	1	1	0	0	0.625	0.833333	0.875	0	0	0.142857
998	chr3	99235351	99235351	chr3_99234432_99235489	mLN_SPF_vs_pLN_SPF	25	1	1	0.3	0.333333	0.8	1	0.9	0.285714	0.285714	0.2
999	chr3	99235489	99235489	chr3_99234432_99235489	mLN_SPF_vs_pLN_SPF	25	0.7	0.6	0.0714286	0.111111	0.75	0.909091	1	0.153846	0.125	0.2
1000	chr5	75733859	75733859	chr5_75733859_75735420	mLN_SPF_vs_pLN_SPF	37	0.8	0.888889	1	1	0.916667	0.888889	1	0.875	1	1
1001	chr5	75733870	75733870	chr5_75733859_75735420	mLN_SPF_vs_pLN_SPF	37	1	0.888889	0.545455	0.583333	1	1	0.916667	0.5	0.833333	0.5
1002	chr5	75733929	75733929	chr5_75733859_75735420	mLN_SPF_vs_pLN_SPF	37	0.8	0.916667	0.5	0.384615	0.769231	0.9	0.9	0.818182	0.888889	0.857143
1003	chr5	75734024	75734024	chr5_75733859_75735420	mLN_SPF_vs_pLN_SPF	37	0.5	0.928571	0.357143	0.133333	0.833333	0.7	0.777778	0.25	0	0.75
1004	chr5	75734142	75734142	chr5_75733859_75735420	mLN_SPF_vs_pLN_SPF	37	0.714286	1	0.571429	0.777778	1	1	0.9	0.727273	0	0.625
1005	chr5	75734162	75734162	chr5_75733859_75735420	mLN_SPF_vs_pLN_SPF	37	1	1	0.666667	0.888889	1	0.727273	0.7	1	0.6	0.75
1006	chr5	75734257	75734257	chr5_75733859_75735420	mLN_SPF_vs_pLN_SPF	37	0.75	0.833333	0.636364	0.769231	0.916667	0.857143	0.75	0.444444	0.75	0.727273
1007	chr5	75734290	75734290	chr5_75733859_75735420	mLN_SPF_vs_pLN_SPF	37	0.428571	0.666667	0.2	0.470588	0.75	0.769231	0.545455	0.2	0.222222	0.454545
1008	chr5	75734367	75734367	chr5_75733859_75735420	mLN_SPF_vs_pLN_SPF	37	0.625	0.5	0.111111	0.25	0.583333	0.571429	0.583333	0	0.25	0.181818
1009	chr5	75734409	75734409	chr5_75733859_75735420	mLN_SPF_vs_pLN_SPF	37	0.5	0.4	0.571429	0.111111	0.583333	0.375	0.384615	0.666667	0.285714	0.375
1010	chr5	75734467	75734467	chr5_75733859_75735420	mLN_SPF_vs_pLN_SPF	37	0.5	0.272727	0	0	0.5	0.272727	0.375	0.111111	0	0.166667
1011	chr5	75734473	75734473	chr5_75733859_75735420	mLN_SPF_vs_pLN_SPF	37	0.375	0.272727	0.125	0.142857	0.7	0.583333	0.5	0.2	0	0.428571
1012	chr5	75734585	75734585	chr5_75733859_75735420	mLN_SPF_vs_pLN_SPF	37	0.5	0.4	0.1	0	0.636364	0.5	0.777778	0.142857	0.181818	0
1013	chr5	75734595	75734595	chr5_75733859_75735420	mLN_SPF_vs_pLN_SPF	37	0.333333	0.6	0.1	0	0.5	0.444444	0.6	0.25	0	0
1014	chr5	75734626	75734626	chr5_75733859_75735420	mLN_SPF_vs_pLN_SPF	37	0.166667	0.333333	0.0833333	0	0.5	0.4	0.416667	0.25	0	0.2
1015	chr5	75734653	75734653	chr5_75733859_75735420	mLN_SPF_vs_pLN_SPF	37	0.125	0	0	0	0.333333	0.25	0.5	0	0	0
1016	chr5	75734702	75734702	chr5_75733859_75735420	mLN_SPF_vs_pLN_SPF	37	0.285714	0.4	0.111111	0	0.5	0.5	0.25	0	0	0.125
1017	chr5	75734736	75734736	chr5_75733859_75735420	mLN_SPF_vs_pLN_SPF	37	0	0.125	0.4	0	0.6	0.363636	0.333333	0	0	0
1018	chr5	75734780	75734780	chr5_75733859_75735420	mLN_SPF_vs_pLN_SPF	37	0.5	0.25	0.125	0	0.25	0.6	0.428571	0	0	0.125
1019	chr5	75734801	75734801	chr5_75733859_75735420	mLN_SPF_vs_pLN_SPF	37	0.666667	0.166667	0.142857	0.0714286	0	0.636364	0.714286	0	0	0.25
1020	chr5	75734809	75734809	chr5_75733859_75735420	mLN_SPF_vs_pLN_SPF	37	0.857143	0.285714	0.2	0	0	0.75	0.5	0	0	0.25
1021	chr5	75734811	75734811	chr5_75733859_75735420	mLN_SPF_vs_pLN_SPF	37	0.714286	0	0.2	0	0	0.75	0.5	0	0	0.125
1022	chr5	75734817	75734817	chr5_75733859_75735420	mLN_SPF_vs_pLN_SPF	37	0.714286	0	0	0	0	0.727273	0.5	0	0	0.285714
1023	chr5	75734831	75734831	chr5_75733859_75735420	mLN_SPF_vs_pLN_SPF	37	0.714286	0.166667	0	0	0.25	0.777778	0.636364	0	0	0.142857
1024	chr5	75734861	75734861	chr5_75733859_75735420	mLN_SPF_vs_pLN_SPF	37	0.6	0.25	0	0	0	0.777778	0.444444	0	0	0
1025	chr5	75734892	75734892	chr5_75733859_75735420	mLN_SPF_vs_pLN_SPF	37	0.6	0.125	0	0	0	0.666667	0.625	0	0	0
1026	chr5	75734954	75734954	chr5_75733859_75735420	mLN_SPF_vs_pLN_SPF	37	0.6	0	0	0.0833333	0.2	0.571429	0.555556	0	0	0
1027	chr5	75734976	75734976	chr5_75733859_75735420	mLN_SPF_vs_pLN_SPF	37	0.5	0.285714	0	0.0769231	0.333333	0.625	0.625	0	0.1	0
1028	chr5	75734988	75734988	chr5_75733859_75735420	mLN_SPF_vs_pLN_SPF	37	0.4	0.8	0	0.0666667	1	0.625	0.75	0	0.1	0.2
1029	chr5	75735000	75735000	chr5_75733859_75735420	mLN_SPF_vs_pLN_SPF	37	0.5	0.8	0	0.0714286	0.666667	0.571429	0.727273	0	0.1	0.166667
1030	chr5	75735024	75735024	chr5_75733859_75735420	mLN_SPF_vs_pLN_SPF	37	0.666667	0.714286	0.333333	0.0625	1	0.8	0.727273	0	0.2	0.166667
1031	chr5	75735076	75735076	chr5_75733859_75735420	mLN_SPF_vs_pLN_SPF	37	0.333333	0.375	0	0.1	0.777778	0.727273	0.666667	0	0	0.2
1032	chr5	75735152	75735152	chr5_75733859_75735420	mLN_SPF_vs_pLN_SPF	37	0.5	0.625	0	0.2	0.857143	0.75	0.333333	0	0.222222	0.25
1033	chr5	75735159	75735159	chr5_75733859_75735420	mLN_SPF_vs_pLN_SPF	37	0.333333	0.428571	0	0.333333	0.833333	0.75	0.142857	0.111111	0.222222	0.125
1034	chr5	75735221	75735221	chr5_75733859_75735420	mLN_SPF_vs_pLN_SPF	37	1	0.4	0.571429	0.666667	1	0.666667	0.666667	0.5	0.4	0.666667
1035	chr5	75735234	75735234	chr5_75733859_75735420	mLN_SPF_vs_pLN_SPF	37	1	0.75	0.714286	1	0.666667	0.833333	0.833333	0.571429	1	1
1036	chr5	75735373	75735373	chr5_75733859_75735420	mLN_SPF_vs_pLN_SPF	37	1	1	1	1	1	1	1	0.875	0.666667	1
1037	chr5	75735379	75735379	chr5_75733859_75735420	mLN_SPF_vs_pLN_SPF	37	1	1	1	0.714286	0.857143	0.75	0.6	1	0.333333	1
1038	chr5	75735390	75735390	chr5_75733859_75735420	mLN_SPF_vs_pLN_SPF	37	0.75	1	1	0.875	0.875	1	0.833333	1	1	1
1039	chr5	75735392	75735392	chr5_75733859_75735420	mLN_SPF_vs_pLN_SPF	37	1	1	1	1	1	1	1	1	1	1
1040	chr5	75735405	75735405	chr5_75733859_75735420	mLN_SPF_vs_pLN_SPF	37	1	1	1	1	0.857143	0.666667	0.833333	0.875	1	0.333333
1041	chr5	75735420	75735420	chr5_75733859_75735420	mLN_SPF_vs_pLN_SPF	37	1	1	1	0.875	1	1	1	1	1	1
1042	chr3	66746441	66746441	chr3_66746441_66747972	mLN_SPF_vs_pLN_SPF	44	1	1	0.833333	0.9	1	1	0.875	0.833333	0.714286	1
1043	chr3	66746457	66746457	chr3_66746441_66747972	mLN_SPF_vs_pLN_SPF	44	0.857143	1	1	0.888889	0.875	1	1	1	1	0.5
1044	chr3	66746467	66746467	chr3_66746441_66747972	mLN_SPF_vs_pLN_SPF	44	1	0.818182	0.857143	0.818182	0.875	0.9	0.777778	1	1	1
1045	chr3	66746521	66746521	chr3_66746441_66747972	mLN_SPF_vs_pLN_SPF	44	1	0.923077	0.714286	0.666667	1	1	0.833333	0.933333	0.571429	1
1046	chr3	66746566	66746566	chr3_66746441_66747972	mLN_SPF_vs_pLN_SPF	44	1	0.846154	0.875	1	1	0.833333	0.777778	0.928571	1	0.6
1047	chr3	66746581	66746581	chr3_66746441_66747972	mLN_SPF_vs_pLN_SPF	44	1	1	1	1	1	1	1	1	0.833333	0.75
1048	chr3	66746584	66746584	chr3_66746441_66747972	mLN_SPF_vs_pLN_SPF	44	1	0.916667	1	1	0.916667	1	1	0.9375	1	1
1049	chr3	66746603	66746603	chr3_66746441_66747972	mLN_SPF_vs_pLN_SPF	44	0.75	0.727273	0.777778	1	0.75	1	1	0.785714	1	1
1050	chr3	66746640	66746640	chr3_66746441_66747972	mLN_SPF_vs_pLN_SPF	44	1	0.9	1	1	0.916667	1	0.833333	0.909091	0.75	0.833333
1051	chr3	66746665	66746665	chr3_66746441_66747972	mLN_SPF_vs_pLN_SPF	44	0.857143	0.7	0.75	1	0.818182	0.888889	0.923077	1	0.75	1
1052	chr3	66746746	66746746	chr3_66746441_66747972	mLN_SPF_vs_pLN_SPF	44	0.5	0.727273	0.928571	0.888889	0.875	0.571429	0.857143	0.9	1	0.875
1053	chr3	66746856	66746856	chr3_66746441_66747972	mLN_SPF_vs_pLN_SPF	44	0.8	0.666667	0.9	1	0.875	0.75	0.8	1	1	0.875
1054	chr3	66746866	66746866	chr3_66746441_66747972	mLN_SPF_vs_pLN_SPF	44	0.8	0.545455	0.9	0.846154	0.571429	0.5	0.5	0.8	0.875	0.888889
1055	chr3	66746901	66746901	chr3_66746441_66747972	mLN_SPF_vs_pLN_SPF	44	0.5	0.5	1	0.857143	0.1	0	0.5	0.769231	0.75	1
1056	chr3	66746924	66746924	chr3_66746441_66747972	mLN_SPF_vs_pLN_SPF	44	0.25	0.375	0.8	0.692308	0.181818	0.166667	0.333333	0.846154	1	0.666667
1057	chr3	66746940	66746940	chr3_66746441_66747972	mLN_SPF_vs_pLN_SPF	44	0.25	0.142857	0.333333	0.615385	0	0.125	0.1	0.357143	0.5	0.6
1058	chr3	66746943	66746943	chr3_66746441_66747972	mLN_SPF_vs_pLN_SPF	44	0.25	0.142857	1	0.692308	0	0.125	0	0.571429	0.666667	0.5
1059	chr3	66746952	66746952	chr3_66746441_66747972	mLN_SPF_vs_pLN_SPF	44	0	0.166667	0.333333	0.75	0	0.166667	0	0.181818	0.428571	0.5
1060	chr3	66747053	66747053	chr3_66746441_66747972	mLN_SPF_vs_pLN_SPF	44	0	0.25	0.857143	0.25	0	0.1	0	0.5	0.625	0.833333
1061	chr3	66747100	66747100	chr3_66746441_66747972	mLN_SPF_vs_pLN_SPF	44	0	0.142857	0.333333	0.444444	0	0.0833333	0	0.625	0.75	0.5
1062	chr3	66747125	66747125	chr3_66746441_66747972	mLN_SPF_vs_pLN_SPF	44	0	0.230769	0.9	0.6	0.3	0.0833333	0	0.625	0.571429	1
1063	chr3	66747158	66747158	chr3_66746441_66747972	mLN_SPF_vs_pLN_SPF	44	0	0	0.375	0.375	0	0.181818	0	0.5	0.166667	1
1064	chr3	66747172	66747172	chr3_66746441_66747972	mLN_SPF_vs_pLN_SPF	44	0	0	0.125	0.4	0	0.153846	0	0.5	0.25	0
1065	chr3	66747200	66747200	chr3_66746441_66747972	mLN_SPF_vs_pLN_SPF	44	0	0	0.777778	1	0	0.166667	0.0909091	0.714286	1	1
1066	chr3	66747237	66747237	chr3_66746441_66747972	mLN_SPF_vs_pLN_SPF	44	0.125	0.0714286	0.714286	1	0	0.222222	0	0.75	0.875	1
1067	chr3	66747249	66747249	chr3_66746441_66747972	mLN_SPF_vs_pLN_SPF	44	0	0.0909091	0.625	0.777778	0.166667	0.111111	0.285714	0.625	0.888889	1
1068	chr3	66747252	66747252	chr3_66746441_66747972	mLN_SPF_vs_pLN_SPF	44	0.142857	0.111111	0.625	0.777778	0	0.25	0.25	0.875	0.888889	0.666667
1069	chr3	66747269	66747269	chr3_66746441_66747972	mLN_SPF_vs_pLN_SPF	44	0.3	0.111111	0.571429	1	0	0.5	0.142857	0.714286	1	0.75
1070	chr3	66747285	66747285	chr3_66746441_66747972	mLN_SPF_vs_pLN_SPF	44	0.3	0.222222	0.714286	0.8	0	0.5	0.181818	0.833333	0.714286	0.833333
1071	chr3	66747317	66747317	chr3_66746441_66747972	mLN_SPF_vs_pLN_SPF	44	0.2	0.0909091	0.875	0.909091	0.166667	0.375	0.0909091	0.8	0.714286	0.666667
1072	chr3	66747360	66747360	chr3_66746441_66747972	mLN_SPF_vs_pLN_SPF	44	0.1	0.222222	1	0.909091	0	0	0.2	0.5	1	0.5
1073	chr3	66747365	66747365	chr3_66746441_66747972	mLN_SPF_vs_pLN_SPF	44	0.1	0.25	1	0.909091	0	0.2	0.111111	0.888889	1	0.833333
1074	chr3	66747370	66747370	chr3_66746441_66747972	mLN_SPF_vs_pLN_SPF	44	0	0.222222	0.714286	0.7	0	0	0	0.666667	0.75	0.333333
1075	chr3	66747419	66747419	chr3_66746441_66747972	mLN_SPF_vs_pLN_SPF	44	0.166667	0.5	0.636364	0.555556	0.1	0.166667	0.125	0.555556	0.625	0.2
1076	chr3	66747421	66747421	chr3_66746441_66747972	mLN_SPF_vs_pLN_SPF	44	0.285714	0.571429	0.7	0.625	0.222222	0.6	0	1	0.857143	0.25
1077	chr3	66747454	66747454	chr3_66746441_66747972	mLN_SPF_vs_pLN_SPF	44	0.8	1	0.9	1	0.888889	0.833333	0.428571	1	1	0.5
1078	chr3	66747464	66747464	chr3_66746441_66747972	mLN_SPF_vs_pLN_SPF	44	0.6	0.571429	1	0.444444	0.666667	0.571429	0.25	0.714286	0.75	0.666667
1079	chr3	66747535	66747535	chr3_66746441_66747972	mLN_SPF_vs_pLN_SPF	44	0.454545	0.5	0.9	0.923077	0.875	0.25	0.666667	1	1	1
1080	chr3	66747549	66747549	chr3_66746441_66747972	mLN_SPF_vs_pLN_SPF	44	0.7	1	0.6	0.692308	0.875	0.666667	0.8	0.7	0.857143	1
1081	chr3	66747734	66747734	chr3_66746441_66747972	mLN_SPF_vs_pLN_SPF	44	0.9	0.555556	1	0.9	0.8	0.75	0.875	0.75	0.636364	1
1082	chr3	66747743	66747743	chr3_66746441_66747972	mLN_SPF_vs_pLN_SPF	44	0.818182	1	0.888889	1	0.928571	0.875	1	1	1	0.8
1083	chr3	66747797	66747797	chr3_66746441_66747972	mLN_SPF_vs_pLN_SPF	44	0.7	0.555556	0.666667	1	0.416667	0.5	0.4	0.857143	0.818182	1
1084	chr3	66747834	66747834	chr3_66746441_66747972	mLN_SPF_vs_pLN_SPF	44	0.818182	0.875	0.777778	0.333333	0.769231	0.538462	0.333333	0.833333	0.75	0.571429
1085	chr3	66747972	66747972	chr3_66746441_66747972	mLN_SPF_vs_pLN_SPF	44	0.833333	0.9	0.666667	0.571429	0.909091	0.666667	0.8	1	0.6	0.8
1086	chr12	98333906	98333906	chr12_98333906_98335358	mLN_SPF_vs_pLN_SPF	32	0.545455	1	0.833333	1	0.833333	0.909091	0.875	0.882353	0.785714	0.714286
1087	chr12	98333948	98333948	chr12_98333906_98335358	mLN_SPF_vs_pLN_SPF	32	0.583333	0.875	0.75	0.833333	0.9	0.727273	0.625	0.866667	0.888889	0.875
1088	chr12	98334122	98334122	chr12_98333906_98335358	mLN_SPF_vs_pLN_SPF	32	0.875	0.923077	0.8	1	0.5	0.714286	0.875	0.9	0.6	0.909091
1089	chr12	98334155	98334155	chr12_98333906_98335358	mLN_SPF_vs_pLN_SPF	32	0.333333	0.666667	0.75	0.8	0.333333	0.461538	0.555556	1	0.9	0.75
1090	chr12	98334161	98334161	chr12_98333906_98335358	mLN_SPF_vs_pLN_SPF	32	0.333333	0.428571	0.666667	0.875	0.222222	0.357143	0.5	1	0.636364	1
1091	chr12	98334262	98334262	chr12_98333906_98335358	mLN_SPF_vs_pLN_SPF	32	0.125	0.333333	0.333333	0.777778	0.1	0.25	0.153846	0.833333	0.857143	1
1092	chr12	98334315	98334315	chr12_98333906_98335358	mLN_SPF_vs_pLN_SPF	32	0	0.166667	0.75	0.875	0	0	0.0666667	0.8	0.9	0.571429
1093	chr12	98334367	98334367	chr12_98333906_98335358	mLN_SPF_vs_pLN_SPF	32	0	0	0.75	0.75	0	0	0	0.833333	0.714286	0.5
1094	chr12	98334372	98334372	chr12_98333906_98335358	mLN_SPF_vs_pLN_SPF	32	0	0.2	1	1	0.125	0	0.285714	1	1	0.75
1095	chr12	98334430	98334430	chr12_98333906_98335358	mLN_SPF_vs_pLN_SPF	32	0	0	1	1	0	0.1	0	1	1	0.6
1096	chr12	98334443	98334443	chr12_98333906_98335358	mLN_SPF_vs_pLN_SPF	32	0	0.0769231	0.8	1	0	0.1	0	0.666667	0.8	0.75
1097	chr12	98334478	98334478	chr12_98333906_98335358	mLN_SPF_vs_pLN_SPF	32	0	0	0.666667	1	0	0.111111	0	0.909091	0.8	0.666667
1098	chr12	98334536	98334536	chr12_98333906_98335358	mLN_SPF_vs_pLN_SPF	32	0.142857	0	1	0.8	0	0.0909091	0	1	0.777778	0.857143
1099	chr12	98334558	98334558	chr12_98333906_98335358	mLN_SPF_vs_pLN_SPF	32	0.125	0.2	0.916667	1	0	0.0769231	0	1	1	0.857143
1100	chr12	98334564	98334564	chr12_98333906_98335358	mLN_SPF_vs_pLN_SPF	32	0.125	0	0.769231	0.9	0	0.0769231	0	0.857143	0.875	0.857143
1101	chr12	98334583	98334583	chr12_98333906_98335358	mLN_SPF_vs_pLN_SPF	32	0.125	0	0.7	0.538462	0	0	0	0.444444	0.625	0.714286
1102	chr12	98334675	98334675	chr12_98333906_98335358	mLN_SPF_vs_pLN_SPF	32	0	0	0.875	0.833333	0.125	0.0769231	0	0.923077	0.666667	0.333333
1103	chr12	98334691	98334691	chr12_98333906_98335358	mLN_SPF_vs_pLN_SPF	32	0	0	0.333333	0.8	0.125	0.0666667	0	0.636364	0.75	0.75
1104	chr12	98334726	98334726	chr12_98333906_98335358	mLN_SPF_vs_pLN_SPF	32	0.166667	0	0.571429	0.833333	0.2	0	0.0769231	0.727273	0.833333	1
[truncated: 29,775 more rows]

## Sheet: Figure 4d
	seqnames	start	end	width	strand	id	log2FC_mLN_SPF_GF	padj_mLN_SPF_GF	log2FC_pLN_SPF_GF	padj_pLN_SPF_GF	log2FC_SPF_mLN_pLN	padj_SPF_mLN_pLN	log2FC_GF_mLN_pLN	padj_GF_mLN_pLN	ATAC_mLNGF1	ATAC_mLNGF2	ATAC_mLNGF3	ATAC_mLNSPF1	ATAC_mLNSPF2	ATAC_mLNSPF3	ATAC_mLNSPF4	ATAC_pLNGF1	ATAC_pLNGF3	ATAC_pLNSPF1	ATAC_pLNSPF2	ATAC_pLNSPF3	peak	feature	start_position	end_position	feature_strand	insideFeature	distancetoFeature	shortestDistance	fromOverlappingOrNearest	symbol
[truncated: 42,434 more rows]

[truncated: 7 more sheets: Figure 4f, Figures 6b, 6d, 6e, Supplementary Figures 5a-c, Supplementary Figures 6a+b, 7, Supplementary Figure 8, Supplementary Figure 9c+d, Supplementary Figure 13b]
